# Supplementary material for: miRTRAP, a computational method for the systematic identification of miRNAs from high throughput sequencing data
Source: Genome Biol. 2010 Apr 6;11(4):R39. doi: 10.1186/gb-2010-11-4-r39 (PMC2884542; doi:10.1186/gb-2010-11-4-r39)
Supplement: Additional file 2 — Supplemental Table 4. List of all predicted Ciona miRs with genomic location, mature sequences (5p-, 3p-) and folds. [file gb-2010-11-4-r39-S2.XLS]

## Sheet: Sheet1
Name	Location	Strand	Total_Reads	5' miR	5' miR Counts	3' miR	3' miR Counts	Fold (used in prediction)	Hairpin sequence
let-7a-1	Scaffold_138:96194..96275	+	21949	UGAGGUAGUAGGUUAUGCAGUU	21884	UGUGUAACCUUCUGCCUUUGU	28	.(((((((.((((((((((((.((..((((((((.......))).))).....))..)))))))))))))).))))))))))	UGAGGUAGUAGGUUAUGCAGUUAUAGCCUCCCUUUUAUACUGAGUGGAGCACAGGAGAUACUGUGUAACCUUCUGCCUUUGU
let-7a-2	Scaffold_138:97111..97186	+	22415	AUGAGGUAGUAGGUUAUGC	22356	CUGUGUAGCCUACUGACUCUA	48	(.(((.(((((((((((((((((.((((((.........))))))........))))))))))))))))).)))))	AUGAGGUAGUAGGUUAUGCAGUUUUGCGACAUUAUUCUCGUUGCGUUGGAGAUAACUGUGUAGCCUACUGACUCUA
let-7b	Scaffold_138:96720..96789	+	69590.5	UUGAGGUAGUAGGUUAUGUUGU	69530.5	ACCAUGACCUUCUAACCUCUGC	9	(.(((((((.((((((((.(((((((........))))........))).)))))))).)).))))).))	UUGAGGUAGUAGGUUAUGUUGUUGCACAUAAUACUGCAUUGGAGAUACACCAUGACCUUCUAACCUCUGC
let-7c	Scaffold_138:96913..96977	+	23736.5	UGAGGUAGUAGGUUAUAUC	23720.5	None	0	.(((.((((.(((((((.((((((.((...((...))..)).))))))))))))).)))).))))	UGAGGUAGUAGGUUAUAUCAGUUGAUUAUAUGAACCAGGAGAUAACUGUAUAGCCCACUAGCUUA
let-7d	Scaffold_95:49207..49265	-	41715	UGAGGUAGUUGGUUGUAUUGUU	41701	CUAUACAGCCCGCUAGCUU	11	((((.((((.((((((((.(((..(.((....)).)..))).)))))))).)))).)))	UGAGGUAGUUGGUUGUAUUGUUUCCCUUGUGUAAUGUUAACUAUACAGCCCGCUAGCUU
let-7e	Scaffold_138:96324..96396	+	19834	UGAGGUAGUGGAUUCUGU	19806	CUGCACAUUCCACCAUCUCGU	24	.(((((.(((((...((((((((((.(((.............))).))).)))))))...))))).)))))))	UGAGGUAGUGGAUUCUGUAGUUUUUGCUCGUUAAAUGAGCCAGAGGAGGUAACUGCACAUUCCACCAUCUCGU
mir-1	Scaffold_844:21076..21170	+	29147.5	ACCUACUUCUUUACAUCUUC	16	UGGAAUGUAAAGAAGUAUGCGU	28888.5	.)))((((((((((((.((((((...((((....(((..((((.((.......))))))..)))...))))))))))))))))))))))..))..	ACCUACUUCUUUACAUCUUCAUAGACUAAGAAUACCGUGGCUGACAUUUCAAUUGCAGUUCCGGCAACUUAUAUGGAAUGUAAAGAAGUAUGCGU
mir-7	Scaffold_116:233779..233830	+	498	UGGAAGACUAGUGAUUUUGU	485	CAACAAUCUAUGGUCUCCUGC	7	.(((.(((((..(((((((((((....))))))).))))..)))))))).))	UGGAAGACUAGUGAUUUUGUUGUUAUAGCAACAACAAUCUAUGGUCUCCUGC
mir-8a	Scaffold_1272:8346..8400	+	8708	UCACCAACCACGUAGUAUCG	82	UAAUACUGCCUGGUAAUGGUG	8342	((((((((((.(((((((..((.(((...)))))..))))))).))))..)))))	UCACCAACCACGUAGUAUCGGAGCAUUGUGUGUCUAAUACUGCCUGGUAAUGGUG
mir-8a-as	Scaffold_1272:8343..8402	-	19	AUCACCAUUACCAGGCAGUA	2	GAUACUACGUGGUUGGUGAUUC	17	(((((((..((((.(.(((((..((((.....)).))..))))).).)))))))))))).	AUCACCAUUACCAGGCAGUAUUAGACACACAAUGCUCCGAUACUACGUGGUUGGUGAUUC
mir-8b	Scaffold_1272:8710..8762	+	20945	AUCUUGGUCAUAUAGUGUUG	1177	UAACACUGUCUGGUAAAGAU	19756	(((((..(((.(((((((..((((((...))))))))))))).)))..)))))	AUCUUGGUCAUAUAGUGUUGUAGAUUCAUGAUCUAACACUGUCUGGUAAAGAU
mir-9	Scaffold_171:195407..195460	+	81	UCUUUGGUUAUCCAGUUUGA	81	None	0	.((((((((((..((((((.(((........))).))))))..)))))))))).	UCUUUGGUUAUCCAGUUUGAUGCCACACACUGCACCGGACUAAAUGACCAAAGU
mir-15	Scaffold_52:196503..196555	-	1521	UAGCAGCACACAAAACUAUC	1410	CUGGUUUCUGUGAGCUGCUU	88	(((((((.((((((((((.((..........)).)))))).)))).)))))).	UAGCAGCACACAAAACUAUCAUUUUCUAAUUUGCUGGUUUCUGUGAGCUGCUU
mir-27	Scaffold_31:25518..25574	-	28517	UCACAGUGGUUAUAUACUGC	27661	AUGCAGUAUAUCCAUCGUGC	615	.(((.((((..(((((((((.(((.((....))..))).))))))))))))).))).	UCACAGUGGUUAUAUACUGCCUGUGGUAUUUACGAACAUGCAGUAUAUCCAUCGUGC
mir-29	Scaffold_35:15078..15136	+	3816	ACCGUCUCCUUUUGGUGCAG	144	UAGCACCAUUAGAAAAUGGU	3672	(((((...((..((((((.(((((((......)))).))).))))))..))...)))))	ACCGUCUCCUUUUGGUGCAGGAGUUUGUAUAUGAACAUCUAGCACCAUUAGAAAAUGGU
mir-31	Scaffold_260:39413..39472	-	8708	UGGCAAGAUGUUGGCAUAGCU	8708	None	0	.(((.(((((((((((((.((((.((((.....)))).))))))))))))))))).))).	UGGCAAGAUGUUGGCAUAGCUAUUUCACAUGAUGUGAUAUAGUGUGCUAAUAUCUAGCUU
mir-33a	Scaffold_1128:10981..11035	-	175.5	GUGCAUUGUAGUUGCAUUGC	172	None	0	.((.(((((.((..((((((.(..(......)..)))))))..)).))))).)).	GUGCAUUGUAGUUGCAUUGCACUGUUGCAUUGUGGGUAAUGUGACAACAAUACAA
mir-34	Scaffold_38:157031..157120	-	7296	AGGCAGUGUAGUUAGCUAGUUG	7286	AACUGCUUUUUGCACUACCACG	4	.((.(((((((..(((.(((((((.......(((((((((((..(.....)...)))))))))))))))))))))..))))))).)).))	AGGCAGUGUAGUUAGCUAGUUGUUUUCUUGCCGAGAUGGACUUGCAUCCCGAACGGUUUAUUUCGAACAACUGCUUUUUGCACUACCACG
mir-96	Scaffold_291:70761..70813	-	324	UUUGGCACUUGCACAAUAUU	262	AAUUCUGGACAAGUGCCUAC	61	...((((((((..((..((((((.......))))))..))..))))))))...	UUUGGCACUUGCACAAUAUUGAUUCGACGUAUCAAUUCUGGACAAGUGCCUAC
mir-125	Scaffold_95:49072..49120	-	13782	UCCCUGAGACCCUAAAACGUG	13771	ACGUAUUCGGCUCUCAGU	11	(..((((((.((.((.((((((((...)))))))).)).)).)))))).	UCCCUGAGACCCUAAAACGUGAGACGGUUUCACGUAUUCGGCUCUCAGU
mir-126	Scaffold_196:41507..41565	-	3460	CCUUGUUACCUACGGUACC	5	CGUACCGUGAGUAAUAAAGC	3451	(.(((((((.((((((((.((((.((.......)))))).)))))))).))))))).))	CCUUGUUACCUACGGUACCAGGUAGAAAGUAUGUCAUCUCGUACCGUGAGUAAUAAAGC
mir-132	Scaffold_380:26617..26665	-	2960	AACAGUGACACCAUGUAUUG	1697	CGAUAUAUGAUGUCGAUGUG	1209	.(((.(((((.(((((((((.(.....).))))))))).))))).))).	AACAGUGACACCAUGUAUUGGCUCCGUGGCGAUAUAUGAUGUCGAUGUG
mir-133	Scaffold_844:21334..21396	+	8607	GUUGGUAAAGUGGAAUCAAA	1260	UUUGGUCCCCUUCAACCAGCUG	2566	((((((.(((.((.((((((((....((.......))..)))))))).)))))..)))))).)	GUUGGUAAAGUGGAAUCAAACCUUACGGUUUUAGUCCAUGGUUUGGUCCCCUUCAACCAGCUG
mir-135	Scaffold_292:34187..34243	+	118	UAUGGCUUUCUUUUCCUGUGUG	117	UCACAGUAAAGUAAGCCAUUAUC	1	.(((((((.((((..(((((.((.(......))).))))).)))).)))))))....	UAUGGCUUUCUUUUCCUGUGUGACGUCAUAUCUCUCACAGUAAAGUAAGCCAUUAUC
mir-153	Scaffold_27:232010..232066	+	16340	GUCAUUUUUCUAUUAUGCAA	37	UUGCAUAGUAACAAAAGUGA	16213	(((((((((.((((((((((((..(.......)..))))))))))))..))))))))	GUCAUUUUUCUAUUAUGCAACUUUUUUUUCAUGUUAGUUGCAUAGUAACAAAAGUGA
mir-182	Scaffold_291:70280..70342	-	647	CUUGGCAAAAUAUAGAACUC	618	GUGGGCUGUAUUUUGCCGAC	29	.((((((((((((((..(((((..(((((.((...)).)))))))))))))))))))))))).	CUUGGCAAAAUAUAGAACUCACGUUGGAUGUUAAUGAGAUCCAGUGGGCUGUAUUUUGCCGAC
mir-183	Scaffold_291:71750..71800	-	693	UAUGGCACUGGUAGAAUUCA	633	GUGGUUCAACAAGCGCCGUA	42	((((((.((.((.((((.(((((......))))))))).)).)).))))))	UAUGGCACUGGUAGAAUUCACUGCCAAGCCAGUGGUUCAACAAGCGCCGUA
mir-184	Scaffold_135:138295..138367	-	230	None	0	UGGACGGAGAACUGAUAAGG	230	(((.((.(((((((...(((((((.((((((.........))))))....)))))))))))))).)).)))).	UUGCCACUUCUUCGCUUUCCAUCAUUUUGGGGUUAAAUCACCCAAGCCAUUGAUGGACGGAGAACUGAUAAGG
mir-196	Scaffold_81:252622..252674	-	9374	UAGGUAGUUUAAAGUUGUGG	9373	CCACAGCUUUAGGCGGCCUGCU	1	(((((.((((((((((((((((.......)))))))))))))))).)))))))	UAGGUAGUUUAAAGUUGUGGAGAUUUGGACUCCACAGCUUUAGGCGGCCUGCU
mir-219	Scaffold_71:80011..80065	-	4909	UGAUUGUCCAAACGCAAGCU	3815	GCGAUUGUGUCUGGACAUCU	365	)...((((((.((((((.(.((((........)))).).)))))).))))))...	UGAUUGUCCAAACGCAAGCUCAGUUUUAAAAUACUGCGAUUGUGUCUGGACAUCU
mir-281	Scaffold_211:21171..21225	+	848	CGGAGAGUAAUUUCAUGUU	3	UGUCAUGGAGUUGCUCUCUUAU	845	.((((((((((((((((.(((((....)))))....))))))))))))))))...	CGGAGAGUAAUUUCAUGUUAGUGACAUCACUACUGUCAUGGAGUUGCUCUCUUAU
mir-367	Scaffold_223:144117..144172	-	28494	AGUGCUAUUCAUGUGCAAGA	352	UAUUGCACAUUGGAAUGGUA	27714	((((((((((((((((((.(((............))).))))))))..))))))))	AGUGCUAUUCAUGUGCAAGAGUUAAUACAGCCGUGCUAUUGCACAUUGGAAUGGUA
mir-375	Scaffold_76:12896..12978	-	324	ACGUUGGUCGCACGAUCAAA	1	CUUGUUCGUUCGGCUCGCGU	323	((((.(((((.((((.(((.((((((....))...(((((.((.....)))))))....)))).))).)))).))))).))))	ACGUUGGUCGCACGAUCAAAGCGUCAUUAUUGUUCUGGCGUCAUUAAUUGCGUCAUAAAAUGCCUUGUUCGUUCGGCUCGCGU
mir-454	Scaffold_12:63237..63289	+	23378	UAGUGCAAUUUGUUGUAGCUUG	23231	AGCUCAAUUCAAUUGCACUG	6	((((((((((.((((.((((((.........))))))))))..))))))))))	UAGUGCAAUUUGUUGUAGCUUGCUGUUAAUUCAAGCUCAAUUCAAUUGCACUG
mir-92-1	Scaffold_168:27061..27116	+	4031	AGGUUUGGACCGGUGCACCA	180	UAUUGCACUUGUCCCGGCCU	3687	((((..((((.((((((..(((............)))..)))))).))))..))))	AGGUUUGGACCGGUGCACCAGAUUAUAUAAGAUUUCUAUUGCACUUGUCCCGGCCU
mir-92-2	Scaffold_168:27361..27412	+	11333.5	CGGUGUGGGUGGGUGCAUGA	1629.5	UAUUGCACUUCCCUAGACUG	9448	((((.((((..(((((((((.((.....)).))).))))))..)))).))))	CGGUGUGGGUGGGUGCAUGAAUCGUUGUGAAUUAUUGCACUUCCCUAGACUG
mir-92-3	Scaffold_20:505498..505547	+	1673	CGGCUGGUACAAGAGCACGA	106	UAUUGCACUUGUCCCGGUCU	1564	.((((((.(((((.(((..(((......)))..))).))))).)))))).	CGGCUGGUACAAGAGCACGAUCGAUUAGGAUAUUGCACUUGUCCCGGUCU
mir-92-4	Scaffold_20:505833..505888	+	4551	GGUCGUGUUUGGUGUAUCAU	1181	UAUUGCACCUGUCCCGGCCG	3360	(((((.(...((((((..(((((...........)))))))))))...).))))).	GGUCGUGUUUGGUGUAUCAUACUUAAGCAAACACAGUAUUGCACCUGUCCCGGCCG
mir-92-5	Scaffold_20:506287..506340	+	4780	AGGCCUGGCGAAGUGCAUUG	234	UAUUGCACUCGUCCCGGUCU	4546	(((((.(((((.(((((.((((..........)))).)))))))).)).)))))	AGGCCUGGCGAAGUGCAUUGCGUUGUCAUGGUCGUAUUGCACUCGUCCCGGUCU
mir-124-1	Scaffold_310:18866..18921	-	52373.5	AGUAUUUAUUGUGGACCUUG	1480.5	UAAGGCACGCGGUGAAUGCC	49717	.((((((((((((..(((((.((((......)))).)))))..)))))))))))).	AGUAUUUAUUGUGGACCUUGCUGUGUGACGUCACAAUAAGGCACGCGGUGAAUGCC
mir-124-2	Scaffold_310:18726..18781	-	51710	CGUGUUUACUGUGGACCUUG	1751	UAAGGCACGCGGUGAAUGCC	49699	.((((((((((((..(((((.((((......)))).)))))..)))))))))))).	CGUGUUUACUGUGGACCUUGCUGUGUGACGUCACAAUAAGGCACGCGGUGAAUGCC
mir-135-2	Scaffold_292:33743..33799	+	156	UAUGGCUUUUACAUUCCUGUGU	156	None	0	((((((....((((..((((((((((.........)))))))))).)))).))))))	UAUGGCUUUUACAUUCCUGUGUGUAUAUUAAUGCAGUACACACAGUAUGUUGCCAUG
mir-1473	Scaffold_95:49663..49721	-	2536	ACCCACGUAUUCGAUCUUGCG	38	UCAAGCUCGGGUUUAUGGGUGU	2497	(((((...((((((....((..(((((.......)))))..))))))))...)))))))	ACCCACGUAUUCGAUCUUGCGAGAGAUAAAGGACAUCUCAAGCUCGGGUUUAUGGGUGU
mir-1497	Scaffold_309:72957..73019	+	1.4102e+06	ACCACUUGUGAAUCUCCAAC	57	UUGAAGAAUUGCAGGUGGUA	1.40942e+06	((((((((..(.(((.(((((.(((..........)))...))))).))).)..)))))))).	ACCACUUGUGAAUCUCCAACACUCGGCUUUGUCCACGACUUUGUUGAAGAAUUGCAGGUGGUA
mir-2200-1	Scaffold_71:313253..313304	+	97746.8	UGAAACUUGCGUGGAACGGG	97701.8	GCCGUUGUAAACAUGUUUCG	37	((((((.((..((.(((((.((.........))))))).))..)).))))))	UGAAACUUGCGUGGAACGGGCCACUCUGCCAGGCCGUUGUAAACAUGUUUCG
mir-2200-2	Scaffold_71:314461..314512	+	18281.7	UGAAACUUGCAAGAACGGGC	17889.7	GUCCUUUCCAACAGGUUUC	11	.((((((((...(((.((((.((((....)))))))).)))...))))))))	UGAAACUUGCAAGAACGGGCCUUGUUCUAACAAGUCCUUUCCAACAGGUUUC
mir-2200-3	Scaffold_71:316541..316595	+	13458.8	CGAAACUUGCGUGGAACAGG	12986.7	GCCUUUUCAUGUAAAUUUCCAU	2.5	))))).((((((((((.((((((........))))))))))))))))..((((((	CGAAACUUGCGUGGAACAGGCUGUUAGAAUCCAGCCUUUUCAUGUAAAUUUCCAU
mir-2200-4	Scaffold_71:314101..314154	+	146831	UGAAACUUGCAGGAACGGGC	146728	GUCCUUUCCAACAGGUUUCGC	12	(((((((((..((((.((((.((((....)))))))).))))..))))))))).	UGAAACUUGCAGGAACGGGCCUUGUUCUAGCAAGUCCUUUCCAACAGGUUUCGC
mir-2200-5	Scaffold_20:189345..189428	+	41084	UGAAACUUCUUCGGAACAGG	31747	GGCCUCUCUCGGAGGUUUCA	9303	((((((((((..(((..(((((((.(..(((((((..((.....))..)))))))..)....))))))).))).))))))))))	UGAAACUUCUUCGGAACAGGCCGGUUUAAAAUCUUAUCCUAUAUGGGCAAGGUUUCGAUUUCCCGGCCUCUCUCGGAGGUUUCA
mir-2200-6	Scaffold_71:314826..314880	+	13831.8	CGAAACUUGCGUGGAACAGG	12986.7	GCCUUUUCGUGUAAAUUUCCAU	291	.((((.((((((((((.((((((........)))))))))))))))).))))..)	CGAAACUUGCGUGGAACAGGCUGUUUGAAUCCAGCCUUUUCGUGUAAAUUUCCAU
mir-2200-7	Scaffold_227:447..501	+	13327.8	CGAAACUUGCGUGGAACAGG	12986.7	GCCUUUUCAUGUAAAUUUCCAU	2.5	))))).((((((((((.((((((........))))))))))))))))..((((((	CGAAACUUGCGUGGAACAGGCUGUUAGAAUCCAGCCUUUUCAUGUAAAUUUCCAU
mir-2200-8	Scaffold_20:190175..190225	+	39697	UGAAACUUCGCUGGAACAGG	30849	GAGCUGUUCACGAAGUUUUA	3823	((((((((((...((((((..((((...))))..)))))).))))))))))	UGAAACUUCGCUGGAACAGGCCGGGUGACCCGAGCUGUUCACGAAGUUUUA
mir-2200-9	Scaffold_71:312662..312711	+	95315.5	UGAAACUUCUUUAGAAAGGG	93082.5	GCUCAUUCUAGGACGUUUUA	404	((((((.((((.((((.(((((((...))))))).)))))))).))))))	UGAAACUUCUUUAGAAAGGGCCUGCUUUAGGCUCAUUCUAGGACGUUUUA
mir-2200-10	Scaffold_71:312895..312947	+	157456	UGAAACUUGCUUAGUACGGG	154887	GCCGUUCUUUGCAAGUUUUGUU	106	..((((((((..((.((((.(((......))))))).))..))))))))..).	UGAAACUUGCUUAGUACGGGCCUGUAGUAAGGCCGUUCUUUGCAAGUUUUGUU
mir-2200-11	Scaffold_71:313732..313783	+	148775	UGAAACUUGCAGGAACGGGC	146728	GUCUUUUUCAACAGGUUUC	29	(((((((((..((((.((((.((((....)))))))).))))..))))))))	UGAAACUUGCAGGAACGGGCCUUGUCCCAACAAGUCUUUUUCAACAGGUUUC
mir-2200-12	Scaffold_71:312192..312244	+	37079	UGAAACUUGCAAGGAACAGG	36984	GAUGUUAUUGCAAGUUUUAA	14	((((((((((((..((((..(((........))).)))).)))))))))))).	UGAAACUUGCAAGGAACAGGCCUACGAUUUCGGGAUGUUAUUGCAAGUUUUAA
mir-2201-1	Scaffold_71:313864..313915	+	13759.5	UGGAACUUAUACGAACAGGC	13745.5	GUCACUUCGCUUAAGUUUA	13	(.(((((((..((((..(((((.........)))))..))))..))))))).	UGGAACUUAUACGAACAGGCUGCUUUGUACUCGGUCACUUCGCUUAAGUUUA
mir-2201-2	Scaffold_20:190296..190348	+	246420	AGGAACUUCCCAAGGAACAG	245020	CCUGUCCCCGGGCAUUCCGA	1200	.((((...(((..(((.((((((........)))))))))..)))..))))..	AGGAACUUCCCAAGGAACAGGCUAACCUUGCAGCCUGUCCCCGGGCAUUCCGA
mir-2201-3-as	Scaffold_71:314257..314309	-	46.5	UUUGAACUUGUACGAAUUGG	45	CCUGUUCGUAUAAGUUCCAA	1.5	((.((((((((((((((.(((((.......))))).)))))))))))))).))	UUUGAACUUGUACGAAUUGGCUGAACAGCACAGCCUGUUCGUAUAAGUUCCAA
mir-2201-3	Scaffold_71:314258..314308	+	13785.5	UGGAACUUAUACGAACAGGC	13706.5	GCCAAUUCGUACAAGUUCAA	75	(.((((((.((((((..(((((.......)))))..)))))).)))))).)	UGGAACUUAUACGAACAGGCUGUGCUGUUCAGCCAAUUCGUACAAGUUCAA
mir-2201-4	Scaffold_20:189556..189614	+	111873	CGGAACUUUCCAAGGAACAG	105956	CCUGUUGCUGGGAAUUCCCA	658	.((((.((((((.(.((((((((....((.....)).)))))))).)))))))))))..	CGGAACUUUCCAAGGAACAGGCUUAAUGCAUAUAGUCGGCCUGUUGCUGGGAAUUCCCA
mir-2201-5	Scaffold_71:312560..312618	+	5436	UGGAACUUGUUUUGAACAGG	4771	GCCUGCUCAAACUAGUUCUCGU	282	.((((((.((((.((.(((((((............))))))).)))))).))))))..)	UGGAACUUGUUUUGAACAGGCUUCAACCAGACCAUGAGCCUGCUCAAACUAGUUCUCGU
mir-2201-6	Scaffold_71:312423..312471	+	20521.5	UGGAACUUAUUUUGAACAGG	20337.5	AGCUGAUCAUAUAAGUUU	109	..((((((((..(((...((((((.....))))))..))).))))))))	UGGAACUUAUUUUGAACAGGCUGUAUAAAACAGCUGAUCAUAUAAGUUU
mir-2201-7	Scaffold_20:188326..188424	+	85958	UGGAACUUACUAAUGAACAG	77256	CCUGUUGUAAGUAAGCUCCA	8638	((((.((((((.((.((((((((..(((((((((((((((((...........)))))))))...)))).))))...)))))))))).)))))).))))	UGGAACUUACUAAUGAACAGGCUUGUGUACAGCUUAGCACUAUUUUCGAAUGUUGGUGCUAGCUCGUUGAUAUAAACAGCCUGUUGUAAGUAAGCUCCA
mir-2201-8	Scaffold_102:200869..200937	+	52.5	None	0	UGGAACUUAUUUUGGACAGG	52.5	((((((((((((..(.(((.(((((.(((............))).))))).))))..))))))))))))	CUUGUUUAGGAUUUGAUUCGGUUUUCUAGUUGUUUUGAAAUCUGUAAAAUGGAACUUAUUUUGGACAGG
mir-2201-9	Scaffold_71:313098..313158	+	6758.5	UGGAACUUGCAUGAACAGGC	6748.5	UUUUUUGCAAGUUACCACA	4	(((((((((((.(((.((((.................)))).)))..)))))))).)))..	UGGAACUUGCAUGAACAGGCUGUACACACACGAUUCCGCCUUUUUUUUGCAAGUUACCACA
mir-2201-10	Scaffold_71:314616..314665	+	40293	UGGAACUUAUGCGAACGGGC	40175	GUCAAUUCGUUUAAGCUCAA	97	(((..((((.(((((..(((((......)))))..))))).)))).))))	UGGAACUUAUGCGAACGGGCUGUUCCGUCAGUCAAUUCGUUUAAGCUCAA
mir-2201-11	Scaffold_71:312084..312134	+	10705.5	UGGAACUUGCAUGAACAGGC	6752.5	GUCUGUUUUACCAAGGUCC	14	((((.((((...((((((((((........))))))))))...)))).)))	UGGAACUUGCAUGAACAGGCUGUUUAUAUUCAGUCUGUUUUACCAAGGUCC
mir-2202-1	Scaffold_83:286377..286434	-	58.233	UGAGUUGGUUAUACAUUCUU	55.8	CAAGAAUUUUAACCAACACA	2.4	((.((((((((...((((((((..(((....)))...))))))))..)))))))).))	UGAGUUGGUUAUACAUUCUUGCGGUAUUAAAGUAACAGCAAGAAUUUUAACCAACACA
mir-2202-2	Scaffold_1669:48..102	-	132.333	UGAGUUGGUGCUAUCAUACU	131.3	CAAGGGAAAGUACCAGCUUUG	1	.(((((((((((.((...((((((........)))))).)).)))))))))))..	UGAGUUGGUGCUAUCAUACUUGUGUAUUACGUCACAAGGGAAAGUACCAGCUUUG
mir-2202-3	Scaffold_83:284973..285027	-	65	UGAGUUGGUUAUCAUUGUUG	34	UAACGAUGUUAGUCAAUGCA	31	((.((((..((.(((((((((..(((.....)))))))))))).))..)))).))	UGAGUUGGUUAUCAUUGUUGCAAUGUAAGUAACAGUAACGAUGUUAGUCAAUGCA
mir-2202-4	Scaffold_1669:1180..1239	-	58.733	UGAGUUGGUUAUACAUUCUU	55.8	CAAGAAUUUUAACCAACACA	2.4	((.((((((((...((((((((.((((....))))....))))))))..)))))))).))	UGAGUUGGUUAUACAUUCUUGCGAUAUUUAAGUAUAAUAGCAAGAAUUUUAACCAACACA
mir-2202-5	Scaffold_1669:1354..1413	-	57.567	UGAGUUGGUUAUACAUUCUU	54.2	CAAGAAUUUUAACCAACACA	2.4	((.((((((((...((((((((..(((......)))...))))))))..)))))))).))	UGAGUUGGUUAUACAUUCUUGCAGUAUUUAAGUAUAAUAGCAAGAAUUUUAACCAACACA
mir-2202-6	Scaffold_83:287975..288028	-	244	UGAGUUGGUGCUAUCAUGCU	240	CAAGGGGAAGUACCAGCUCU	4	((((((((((((.((.(.((((((........)))))).)))))))))))))).	UGAGUUGGUGCUAUCAUGCUUGUGUAUUACGUCACAAGGGGAAGUACCAGCUCU
mir-2202-7	Scaffold_83:283410..283467	-	55.833	UGAGUUGGUUAUACAUUCUU	55.8	None	0	((.((((((((...((((((((..(((....)))...))))))))..))))))))...	UGAGUUGGUUAUACAUUCUUGCGGUAUUCAAGUAACAGCAAGAAUUUUAACCAGCACA
mir-2202-8	Scaffold_83:288590..288648	-	33.5	UGAGUUGGUUAUUCAAUCUUGCG	31.5	CAAGAUUGGUAACCAACACUAA	1	.(.(((((((((.(((((((((..............)))))))))))))))))).)...	UGAGUUGGUUAUUCAAUCUUGCGAUAUUUAACAGUAGCAAGAUUGGUAACCAACACUAA
mir-2202-9	Scaffold_1440:5371..5422	-	9	GUGAGUUUGUUGUAUUGUGGU	9	None	0	.((((((.((.((((.((((..........))))....)))).)))))))).	GUGAGUUUGUUGUAUUGUGGUCCAUGGCUGUCACUUAUAUACUACAACUCAA
mir-2203-1	Scaffold_71:312990..313039	+	60672.6	UGGAACAUGUACGUAAGGGC	60506.6	GCUAUUACUUAUAUGUUGCA	21	((.((((((((.((((.(((((......))))).)))).)))))))).))	UGGAACAUGUACGUAAGGGCUGCGUUUCCAGCUAUUACUUAUAUGUUGCA
mir-2203-2	Scaffold_71:311968..312018	+	69460.8	UGGAACAUGUAAAUAAGGGC	69376.8	UCCUUUGUUUCUAUGUUUCA	84	(((((((((.(((((((((.(((.....))).))))))))).)))))))))	UGGAACAUGUAAAUAAGGGCUGUUUAUCGCAUCCUUUGUUUCUAUGUUUCA
mir-2203-3	Scaffold_71:311829..311882	+	61942	UGGAACAUACAGGUAAGGGC	60944	UCUUUAACUGGGUGUUCAAA	985	((.((((..(((.((((((((((.......)))))))))).)))..))))))))	UGGAACAUACAGGUAAGGGCUGCUGUCAUCGCAGUCUUUAACUGGGUGUUCAAA
mir-2203-4	Scaffold_71:315279..315327	+	65211.2	UGGAACAUGUAAGUAAGGGC	65028.2	GUCAUUAUUUUCAUGCUUCA	28	((((.((((.((((((.(((((.....))))).)))))).)))).))))	UGGAACAUGUAAGUAAGGGCUGUCAAACAGUCAUUAUUUUCAUGCUUCA
mir-2203-5	Scaffold_71:313449..313495	+	69806.5	UGGAACAUGAUCGUAAGGGC	69747	GUCCUUUCCCUUAUGUUC	25	.(((((((((..(.((((((((.....)))))))).)..))))))))	UGGAACAUGAUCGUAAGGGCUGGCGGUCAGUCCUUUCCCUUAUGUUC
mir-2203-6	Scaffold_71:315015..315067	+	65616.1	UGGAACAUGUAAGUAAGGGC	65547.1	GUCGUUACCAACAUGUUUUAC	20	..((((((((..((((.((((((......)))))).))))..))))))))(((	UGGAACAUGUAAGUAAGGGCUGCCCAUGUGCAGUCGUUACCAACAUGUUUUAC
mir-2203-7	Scaffold_71:315119..315169	+	65143.2	UGGAACAUGUAAGUAAGGGC	65026.2	GUCAUUACUUCCAUGUUUCA	23	(((((((((.((((((.(((...........))).)))))).)))))))))	UGGAACAUGUAAGUAAGGGCUGUAUUAUUCUGUCAUUACUUCCAUGUUUCA
mir-2203-8	Scaffold_71:312791..312843	+	24136	UGGAACAUGCAGGUAAGGGC	24066	ACCCUUAACUGUCUGUUUAAAAC	19	(.(((((.((((.((((((.((......)).)))))).)))).))))).))))	UGGAACAUGCAGGUAAGGGCUGUUUCCCCAACCCUUAACUGUCUGUUUAAAAC
mir-2203-9	Scaffold_71:312306..312355	+	46018.3	GGGAACAUUCCGGUAAGGGA	45145	UUUCCUUUCCACAAUGUUCG	830	..(((((((..((.((((((.((.....)).)))))).))..))))))).	GGGAACAUUCCGGUAAGGGACGUAUUUAACUUUCCUUUCCACAAUGUUCG
mir-2204-1	Scaffold_30:324283..324319	+	66	UUGAACUUUCUAAGUAAU	66	None	0	((....(((((((((.........)))))))))..))	UUGAACUUUCUAAGUAAUGAGCCAACUUAGAAAAAAG
mir-2204-2-as	Scaffold_20:190045..190102	-	132	UUGACUUUCAAGAAUUAGGU	132	None	0	((((((((((((...((((((..............))))))...))).))))).))))	UUGACUUUCAAGAAUUAGGUUGUAGUUUUGGUUUAAACCUAUUCCUUAGAAAGUUCAA
mir-2204-2	Scaffold_20:190045..190103	+	71217	UUGAACUUUCUAAGGAAUAG	57196	CCUAAUUCUUGAAAGUCAAC	2977	((((.(((((.(((((.((((((..............)))))).)))))))))))))).	UUGAACUUUCUAAGGAAUAGGUUUAAACCAAAACUACAACCUAAUUCUUGAAAGUCAAC
mir-2204-3	Scaffold_20:189931..189987	+	39866.5	UGAACUUUACCACGAAAAGG	34850.5	AGACUUUUCAGGUAGUUCAC	4960	((((((..(((..((((((.(((((..........))))))))))).))))))))).	UGAACUUUACCACGAAAAGGUCUGUCAUAUAUAACACAGACUUUUCAGGUAGUUCAC
mir-2204-4	Scaffold_20:191823..191879	+	72886	UGAACUUUACCAUGAAAAAG	56392	AGGGUUUUUCAUGGAGUUCG	16432	((((((...((((((((((.(((((..........))))).))))))))))))))))	UGAACUUUACCAUGAAAAAGCCUGUUAAUUGAAAUGCAGGGUUUUUCAUGGAGUUCG
mir-2204-5	Scaffold_20:189697..189755	+	72367	UGAACUUUCCCAGGAAUAAG	69229	ACUUACUCCCGGGAGUUCUC	2786	.((((..((((.(((.(((((((..(........)..))))))).))).))))))))..	UGAACUUUCCCAGGAAUAAGUCUUUCUUUGUUAUGUCAGACUUACUCCCGGGAGUUCUC
mir-2205-1	Scaffold_38:153519..153578	-	57	UGGCAGUAUGCGCAAGUUAG	44	AGGGUUUAUCCUGUCUGCCA	13	((((((.....(((.(.((((((((((.((......)))))))))))).).)))))))))	UGGCAGUAUGCGCAAGUUAGGCCCUUUUGUAAUAUGACAAAGGGUUUAUCCUGUCUGCCA
mir-2205-2	Scaffold_38:152864..152925	-	200.5	UGGCAGUGAUCGCAAGUUAG	189.5	AGGGUCUAGCCUGCCUGCC	10	((((((.....(((.(((((.(((((((....((....)).)))))))))))).))))))))	UGGCAGUGAUCGCAAGUUAGCGCCCUGUAACAGCUUAAGCAACAGGGUCUAGCCUGCCUGCC
mir-2205-3	Scaffold_38:153313..153374	-	284.5	UGGCAGUGAUCGCAAGUUAG	188.5	AGGGGCUAAAUUGCCUGCCA	9	((((((.....((((.(((((.((((((((.....))...))))))))))).))))))))))	UGGCAGUGAUCGCAAGUUAGUGCCCUGUUGUUUUGCAUAUACAGGGGCUAAAUUGCCUGCCA
mir-2206-1	Scaffold_223:143901..143953	-	1683.5	GGUUUUCCAUGUGUAAGAGC	118.5	UAUUGCACAUGUUGUACCAA	1525	(((.(..(((((((((.(((...........))).)))))))))..).)))).	GGUUUUCCAUGUGUAAGAGCUAUUAUGCUAUGCUAUUGCACAUGUUGUACCAA
mir-2206-2	Scaffold_223:143806..143857	-	655	GGUAUGUUUAGUGUUCAAGA	261	UAUUGCACACUAAUGUACCCU	391	((((((((.(((((.(((.(((.......))).))).))))))))))))).)	GGUAUGUUUAGUGUUCAAGAGCAAGCAUAGCUAUUGCACACUAAUGUACCCU
mir-2206-3	Scaffold_223:144016..144068	-	862	None	0	UAUUGCACUUUUACUGUACC	851	((((((.((((.((((..(((..........)))..))))..)))).))))))	GGUACACUGAAUUGCACCAGCUUAUUAUUCUGCUAUUGCACUUUUACUGUACC
mir-2207-1	Scaffold_2489:981..1042	+	1539	AACGUAUGUCGAGCAAACAU	1460	CAAGUUUGUCGCCAUACUUC	21.5	...(((((.(((.(((((.((((....(((.....)))...)))))))))))).)))))...	AACGUAUGUCGAGCAAACAUUGCAUGAGUCAUCAUGACAUGGCAAGUUUGUCGCCAUACUUC
mir-2207-2	Scaffold_56:297188..297249	+	1539	AACGUAUGUCGAGCAAACAU	1460	CAAGUUUGUCGCCAUACUUC	21.5	...(((((.(((.(((((.((((....(((.....)))...)))))))))))).)))))...	AACGUAUGUCGAGCAAACAUUGCAUGAGUCAUCAUGACAUGGCAAGUUUGUCGCCAUACUUC
mir-2208-1	Scaffold_1176:10125..10182	-	208598	CACAGUGGAGGUAAAGAUUG	208539	CGAUUUUUGCUUUCCACUGC	55	..((((((((((((((((((((..............)))))))))))).)))))))).	CACAGUGGAGGUAAAGAUUGUGGUGAAUUUAAUGAACACGAUUUUUGCUUUCCACUGC
mir-2208-2	Scaffold_1337:4673..4728	+	50015	UCACAGUGGAGGUAUACCUU	49545	ACGGUAGCAUUCACUGUAAC	470	(.((((((((.((.((((..(((((........))))))))))).)))))))).))	UCACAGUGGAGGUAUACCUUGUUGUGUGACGUAACAACGGUAGCAUUCACUGUAAC
mir-2209-1	Scaffold_3:463171..463219	+	3150.75	UUCUAUUUUGUUGGUUUUC	3150.8	None	0	...(((((((((((..(((((.....)))))..)).)))).))))).((	UUCUAUUUUGUUGGUUUUCCCACAACGGGAGUUCUAAACGCAAGUAUUC
mir-2209-2	Scaffold_73:251686..251737	+	148.333	None	0	UUCUAUUUUGUUGGUUUCU	148.3	(((((..((..((((((............))))))..)).))).)))))...	CACAACCGUUUAAAUAAUUCAUUCAUUUUUUGUUUCUAUUUUGUUGGUUUCU
mir-2210-1	Scaffold_341:29685..29748	+	10.5	AAGCUUAUGUUCAUGUAUGC	10.5	None	0	.(((((((((.((((.(((((((((.((((....)))))))))))))))))...))))))))).	AAGCUUAUGUUCAUGUAUGCUGUGUGUAUAUAUGUGUGGUACAGCAUUAUGUAUAUGUGAGCUA
mir-2210-2	Scaffold_341:31160..31218	+	11.5	AAGCUUAUGUUCAUGUAUGC	10.5	AGCAUUAUGUAUGUGAGCU	1	.(((((((((.((((.((((((((.............)))))))))))).)))))))))	AAGCUUAUGUUCAUGUAUGCUGUGUGUAUAUAUGUGGUACAGCAUUAUGUAUGUGAGCU
mir-2211-1	Scaffold_312:69502..69555	-	306	AGACUUGUAAUAGCAGCAUG	13	UAGGCUGCUAAUGCAAGCCC	287	.(.((((((.(((((((......(((.....)))...))))))).)))))).).	AGACUUGUAAUAGCAGCAUGCGUCGGUUAAACCGUAGGCUGCUAAUGCAAGCCC
mir-2211-2	Scaffold_110:223632..223680	+	247	UUACUUGCUUUAACAGUAUG	4	UAGGCUGCUAAUGCAAGC	235	(..(((((.(((.((((.((((.......)))).)))).))).))))).	UUACUUGCUUUAACAGUAUGCGUUAUUAUCGUAGGCUGCUAAUGCAAGC
mir-2212-1	Scaffold_162:209378..209450	+	11	None	0	UUUUGAAUGAAAUGGUGUUG	11	((((......((((...(((((((((((((((((..((...))..))))))))))))))).))..))))))))	CAAUGAACUUGCCGAAAUCUUCAGGACAAAGUUGGUCCCAAGGUUCGACUUUGUUUUGAAUGAAAUGGUGUUG
mir-2212-2	Scaffold_168:1951..2023	+	11	None	0	UUUUGAAUGAAAUGGUGUUG	11	((((......((((...(((((((((((((((((..((...))..))))))))))))))).))..))))))))	CAAUGAACUUGCCGAAAUCUUCAGGACAAAGUUGGUCCCAAGGUUCGACUUUGUUUUGAAUGAAAUGGUGUUG
mir-2213-1	Scaffold_430:7937..7990	+	35859	GCUACGCAGACUUUCUGUAC	1	UUACAGAAAGCGUGUGUGUG	35858	((((((((..(((((((((.(((........))).)))))))))..)))))).)	GCUACGCAGACUUUCUGUACUGUAAUUUGAAACAUUACAGAAAGCGUGUGUGUG
mir-2213-2	Scaffold_430:7645..7696	+	37123	GCACCACGAGCUUUUUGGAA	1260	UUACAGAAAGCGUGUGUGUG	35858	((((((((.((((((((.((((........)))).)))))))).)))).)))	GCACCACGAGCUUUUUGGAAUGUUAACGUUCAUUACAGAAAGCGUGUGUGUG
mir-2214-1	Scaffold_288:23554..23603	+	5543	ACAAUGAAAUUAACCUUCUC	2	GGAUAGGUUGAAUUCAUCGU	5437	((.(((((.(((((((..((((......))))..))))))).))))).))	ACAAUGAAAUUAACCUUCUCUGUGACGUCAGGAUAGGUUGAAUUCAUCGU
mir-2214-2	Scaffold_288:20682..20731	+	5543	ACAAUGAAAUUAACCUUCUC	2	GGAUAGGUUGAAUUCAUCGU	5437	((.(((((.(((((((..((((......))))..))))))).))))).))	ACAAUGAAAUUAACCUUCUCUGUGACGUCAGGAUAGGUUGAAUUCAUCGU
mir-2215-1	Scaffold_225:126376..126458	-	13.167	None	0	UGUUCUGUGAUCUUAAAGG	13.2	((..............((((((((((.(((((((((...(((......)))...))))..))))).)))))))))).....))	UCAAACUUAUUUUCAUGAUUAUAGAAGAGAAAUGAUUAUAGGAAGAGACCUUCUGUCAGUUUUUUGUUCUGUGAUCUUAAAGG
mir-2215-2	Scaffold_151:105070..105122	+	13.167	UGUUCUGUGAUCUUAAAGG	13.2	None	0	((((.((((((((((((((...............)))))))))))))).))))	UGUUCUGUGAUCUUAAAGGACGAGACAGACAAAACCUUUAAGAUCACAAAACA
mir-2216-1	Scaffold_2704:760..814	+	120602	UGUGCUGUAUAUGCACUUCU	1.7	UAAGUGCAUGUAUGGUGCUA	120584	((..((((((((((((((.((............)).))))))))))))))..).)	UGUGCUGUAUAUGCACUUCUAUGUAUUUAAUUUUAUAAGUGCAUGUAUGGUGCUA
mir-2216-2	Scaffold_421:59671..59725	+	120602	UGUGCUGUAUAUGCACUUCU	1.7	UAAGUGCAUGUAUGGUGCUA	120584	((..((((((((((((((.((............)).))))))))))))))..).)	UGUGCUGUAUAUGCACUUCUAUGUAUUUAAUUUUAUAAGUGCAUGUAUGGUGCUA
mir-2217-1-as	Scaffold_20:189812..189864	-	222	GGGUGCAUUGCGGAGCGAGC	213	CCCGUUCCAACAAUGUUCCG	9	(((.((((((.((((((.((((........)))).))))))..))))))))))	GGGUGCAUUGCGGAGCGAGCUGAGAUCGUACAGCCCGUUCCAACAAUGUUCCG
mir-2217-1	Scaffold_20:189812..189864	+	232160	CGGAACAUUGUUGGAACGGG	230511	GCUCGCUCCGCAAUGCACCC	1391	.((..((((((.(((.(((((((........))))))).)))))))))..)).	CGGAACAUUGUUGGAACGGGCUGUACGAUCUCAGCUCGCUCCGCAAUGCACCC
mir-2217-2	Scaffold_20:190418..190494	+	29564	AGGAACAUUCUGUGGAACGG	28111	AGCUGUUUCACGGCGUUCCA	1313	.(((((...(((((((((((.((((..(..(((((......)))))......)..))))))))))))))).))))).	AGGAACAUUCUGUGGAACGGGCUGGUUUAAACCGGUCUGAUCCGGUAUUCGGGUUCCAGCUGUUUCACGGCGUUCCA
mir-2218-1	Scaffold_757:22414..22459	-	93.5	None	0	GAGUAUUCAGUUGUGUGUG	93.5	(((((((.((.((......(((((.....))))))))).)))))))	CACAUGCUACAUGUAGACAGAUACAAAGAGUAUUCAGUUGUGUGUG
mir-2218-2	Scaffold_549:43774..43819	-	93.5	None	0	GAGUAUUCAGUUGUGUGUG	93.5	(((((((.((.((......(((((.....))))))))).)))))))	CACAUGCUACAUGUAGACAGAUACAAAGAGUAUUCAGUUGUGUGUG
mir-2219-1	Scaffold_622:17688..17753	+	194.5	UGUGGUUAAGUUGGUGCA	194.5	None	0	...(((((((...((.((((((((....(((.....))).))))))).).))....)))))))..)	UGUGGUUAAGUUGGUGCAAAUGAUUGUUACAAUACUUGUUAUUAUUUAGGACAAACCUUAGCCUUU
mir-2219-2	Scaffold_1543:4698..4761	-	146	GUGUGGUUGGUUGGUGGUUG	110	ACCCAUUCAUUCCCCGCACA	35	((((((.(((..((((((((.((((.........))))))).)))))...)))....)))))).	GUGUGGUUGGUUGGUGGUUGAUGGCGUUCUAUAAGUUACAAUUCACCCAUUCAUUCCCCGCACA
mir-2220	Scaffold_275:111985..112079	+	26	None	0	UCAUCACUUAUAUAACUCCC	22	((..((..(((((.((((((..(..(.(....).)..)..)))))).)))))..))..)))))))))))))))))))............))))))	AUUGUGGUAUCAUGGUGAUGUCAUGAAGUUGUCAUUGUAGUAUCACGGUGAUGUCAUGAUGAUGUCAUGAUGAUAUCAUCACUUAUAUAACUCCC
mir-2221	Scaffold_539:4569..4625	-	278	GUACGUACGUCAUAAUAAAA	8	AAAGUAUUGUGACGUCGUUA	269	..(((.(((((((((((...(((((((....)))))))...))))))))))))))..	GUACGUACGUCAUAAUAAAAUAUUGUGAGGUCGUAAUAAAGUAUUGUGACGUCGUUA
mir-2222	Scaffold_120:203958..204048	-	15	CCGUGGACAGAAUGAUGGUC	1	AUUCAUCAGAGUUGCCAACA	12	((.(((.(((..((((((............((...(((((.....))))).))...((((((....)))))).))))))...))))))...	CCGUGGACAGAAUGAUGGUCAUUCCCAAAACUAUAGAGGUAUGUGACCUUGAGAUUUUAUUUGAAUAAAUAAUUCAUCAGAGUUGCCAACA
mir-2223	Scaffold_48:266990..267042	-	11.333	None	0	AAUAUGAGUUUAUAUUUACA	11.3	((((..(((.((((.(((((..(.....)..))))))))).))).....))))	UGUAUAAGAGUCAUUGUUAAUUGUUCAUUUUUUAAUAUGAGUUUAUAUUUACA
mir-2224	Scaffold_5:409383..409438	+	29	None	0	UAAGUUGUGUAAAUUCAAAC	29	(((((...((((...((((.(..(((........)))..).)))).)))).)))))	GUUUGUUUGUUUUUUUACAUCCAAGUUACAAAUUACUAAGUUGUGUAAAUUCAAAC
mir-2225	Scaffold_6:152627..152701	-	25	UUUGUAGGAUGAAAAGGUG	19	UUUCAUCUUUUGAUCCUAUG	5	(.((((((((.((((((((((......((.....))...(((((.......))))))))))))))).))))))))	UUUGUAGGAUGAAAAGGUGAAUACAUAGCAACAUGCACCAAUAUUAAAUUUAUAUUUUCAUCUUUUGAUCCUAUG
mir-2226	Scaffold_114:221310..221366	+	47	GUAUGUGUUUGGUGAAAAGA	47	None	0	(((.(((.....(((((((((((.............)))))))))))...))).)))	GUAUGUGUUUGGUGAAAAGAAUUUUUCAAAAAAUCUAGUUCUUUUUAAACCAUCUAC
mir-2227	Scaffold_539:4123..4172	-	21	GUAAGUGAUGACGUCAUUUG	8	UCUAUGACGUCAUUACUACG	13	(((.(((((((((((((..(((.......))).)))))))))))))))).	GUAAGUGAUGACGUCAUUUGACACGUCACGUCUAUGACGUCAUUACUACG
mir-2228	Scaffold_638:2386..2476	+	28.667	GUUGAACAUAAACAUAAUAU	0.7	UAUAUUACUUUUAUGUUCAG	28	((((((((((((..(((((((((..(((..(((.((((((((.......))))))))..)))..)))..)))))))))..)))))))))).	GUUGAACAUAAACAUAAUAUAAAUAAAUAUAUUUUAUUUUAGCGGUAAUUUGAAAUACUAAUCAAUUGUUUUAUAUUACUUUUAUGUUCAG
mir-2229	Scaffold_1047:14768..14821	+	20	None	0	UUAAUGAUGUUGUUGUUGCA	20	((((((.(((((.(..(((((((........)))))))..))))))..))))))	UGCAACCCAGCACUUGUUAAUAUAUUGUUAGAUAUUAAUGAUGUUGUUGUUGCA
mir-2230	Scaffold_164:170943..170995	-	33	None	0	GUUGAUUAGAACUUACCGCG	19	(.((((.(.(((((((((((.((......))..))))))))))).).)))).)	CUCGGUCGAUUUUAAUUAAUAUGAAUCACCGGCGUUGAUUAGAACUUACCGCG
mir-2231	Scaffold_68:71706..71763	+	113	GACAAAGCUGUUUAUCAUCU	103	CAAGAUGUUGACACCCUUGU	9	.((((.(.((((...(((((((.(((((....))))).)))))))..)))).).))))	GACAAAGCUGUUUAUCAUCUUGCGUUGGUCCUUUAGCACAAGAUGUUGACACCCUUGU
mir-2232	Scaffold_595:33359..33410	+	12	GUGGGUUUGUGAUGUUAUAA	10	UUAUGACAUCAUCAUUCCAG	2	((.((..(((((((((((((.(........).))))))))))).))..)).)	GUGGGUUUGUGAUGUUAUAAUGACAUCAUCCCUUAUGACAUCAUCAUUCCAG
mir-2233	Scaffold_360:28165..28228	-	352	UCGAAACCAAAAUACUCCAG	7	AGUGGAAUGUUUUGUUUCGA	345	(((((((.((((((.((((.((((.....((....))....)))).)))).)))))))))))))	UCGAAACCAAAAUACUCCAGUUUGAUCCCGGUCAACUUACACAAAGUGGAAUGUUUUGUUUCGA
mir-2234	Scaffold_31:66699..66752	-	196231	AAAGUGCAACUGUGUAAACC	195762	GUUUACAUUGCAUGCACUUA	161	.(((((((...(((((((((((.........)))))))))))....))))))).	AAAGUGCAACUGUGUAAACCUGAUUAUACUGCAGGUUUACAUUGCAUGCACUUA
mir-2235	Scaffold_22:153581..153632	-	95740.5	AAAGUGCAACUUUGAUAGUG	95533.5	CGCUAUCAGAUGUGCUCUUA	171	.(((.(((..((((((((((((........))))))))))))..))).))).	AAAGUGCAACUUUGAUAGUGUGUAACUCUCCACGCUAUCAGAUGUGCUCUUA
mir-2236	Scaffold_232:60171..60224	-	51105.2	CCCAAAGUGUCGGCGCAUAU	196	ACAUGUACCGUCGCUCUGGG	50909	((((.((((.(((..(((.(((..........))).)))..))).)))).))))	CCCAAAGUGUCGGCGCAUAUUCUUAAAUAACCGAACAUGUACCGUCGCUCUGGG
mir-2237	Scaffold_24:158841..158895	-	42002.5	ACACAGUGAUGAGAGUUAGC	41901.5	CAGCUCUAUCGUCAUUGUAU	45	..((((((((((.((..(((((((.........))))))))).))))))))))..	ACACAGUGAUGAGAGUUAGCUGGUGUAUAAUCUGCCAGCUCUAUCGUCAUUGUAU
mir-2238	Scaffold_421:58408..58462	+	39281	GGAGCACAAUAUGUAGUUUA	1317	UAAGUGCAUUGCGUGCUCCA	37963	(((((((...(((((.((((((...........)))))))))))...))))))))	GGAGCACAAUAUGUAGUUUAUGUGGCUUAUUUUCAUAAGUGCAUUGCGUGCUCCA
mir-2239	Scaffold_31:25661..25715	-	38826	GCACAGUGCUCUAGGAAAGU	36960	CUUUUCUCUGGCACUGCGAG	1187	((..((((((..((((((((((((....)))..)))))))))..))))))(((((	GCACAGUGCUCUAGGAAAGUAAAGCUCACUUCGUACUUUUCUCUGGCACUGCGAG
mir-2240	Scaffold_8:593487..593543	-	35556	GGCAAUAUCACGAUGUGCUGUUG	35542	ACAGACACUGUGACAUUGCA	11	.(((((.(((((.(((.((((((............))))))))).))))).))))).	GGCAAUAUCACGAUGUGCUGUUGAUUUAGUGAACACGACAGACACUGUGACAUUGCA
mir-2241	Scaffold_409:48018..48069	+	33587.5	UGUGCAAAGCCCAAUCAUGUCU	21481	GACGGGUUGGUUUUGCAUGU	11250.5	..(((((((((.((((.((((((.......)))))))))))))))))))..)	UGUGCAAAGCCCAAUCAUGUCUAUGCCAGUUAGACGGGUUGGUUUUGCAUGU
mir-2242	Scaffold_761:12219..12275	-	32309	ACAAUUGCACUCGUCUGUACCG	30713	CGGACAACGAUGGCAAUGCU	1590	...(((((..((((.(((.(((((.((....))..))))))))))))..))))))).	ACAAUUGCACUCGUCUGUACCGCCCCCAUGCGGAUGGCGGACAACGAUGGCAAUGCU
mir-2243	Scaffold_168:27807..27861	+	26772	CGGUCAAUACCAGAUGCAAA	26	CAUUGCACUGUUAUUGAUCU	26719	.((((((((.(((.(((((..(((........)))..)))))))).)))))))).	CGGUCAAUACCAGAUGCAAAUCAAGUUCAAUGUUGCAUUGCACUGUUAUUGAUCU
mir-2244	Scaffold_761:12446..12495	-	23258.5	UAUAUGAAGAUGUAAGCUAU	22941	AUAGUUUGUUUCUUUGUAUU	232.5	.(((..((((..((((((((((......))))))))))..))))..))).	UAUAUGAAGAUGUAAGCUAUUCUAUAUUGAAUAGUUUGUUUCUUUGUAUU
mir-2245	Scaffold_63:49159..49211	-	19829	UCGUCUUUCUGCAUAUGGUUGUU	19708	CAACCAGAUCAGAAAGUCGA	89	(((.(((((((.((.((((((((........)))))))).))))))))).)))	UCGUCUUUCUGCAUAUGGUUGUUAUGUGUCCAACAACCAGAUCAGAAAGUCGA
mir-2246	Scaffold_282:73954..74006	-	16244	CAGUGAUUCAAGUCCUAUCU	127	CAAUAGGUCUUUAAUCAUUG	16054	((((((((.(((.(((((.(((((......)))))))))).))).))))))))	CAGUGAUUCAAGUCCUAUCUGCUGCUUCAUCGGCAAUAGGUCUUUAAUCAUUG
mir-2246-as	Scaffold_282:73953..74006	+	14	UCAAUGAUUAAAGACCUAUU	6	AGAUAGGACUUGAAUCACUG	5	.((.(((((.(((.((((((((.(......).))).))))).))).))))).))	UCAAUGAUUAAAGACCUAUUGCCGAUGAAGCAGCAGAUAGGACUUGAAUCACUG
mir-2247	Scaffold_40:339948..340002	-	15579	CGUUCAGUCAUUCUAUGCAU	284	UUGCAUAGAUUGUCCGAACA	15141	.((((.(.((.((((((((..((........))...)))))))).)).).)))).	CGUUCAGUCAUUCUAUGCAUACGUGCUAUACCGGUUUGCAUAGAUUGUCCGAACA
mir-2248	Scaffold_282:73818..73874	-	15189	AGUUGGUAGACUGAUUUCAG	9811	UGAAAUAGGUCUGCUAACUA	5355	((((((((((((.(((((((((............))))))))).)))))))))))).	AGUUGGUAGACUGAUUUCAGUUCCCUUUUCUUUCGACUGAAAUAGGUCUGCUAACUA
mir-2249	Scaffold_229:119049..119101	+	13435	CCACAAUGAAAGUAGAUGUCCG	13143	CGGGAUCACUAUCAUUGUGA	4	.((((((((.(((.(((.((((((.......)))))))))))).)))))))).	CCACAAUGAAAGUAGAUGUCCGUUGGCCAUAAACGGGAUCACUAUCAUUGUGA
mir-2250	Scaffold_215:87428..87485	+	12239.5	CAGGGUGUUGCGUGUUACUU	275	UCAGUAACACGAAUACGUCCUG	11958.5	((((..((..(((((((((.(((...........))).)))))))))...))..))))	CAGGGUGUUGCGUGUUACUUGUGUAUUAUGACAUCAUCAGUAACACGAAUACGUCCUG
mir-2251	Scaffold_17:173671..173723	-	11765	CCAGACACUCAGAAACACGA	195	UUGUGUAUCUGAGUGUUUCU	11570	...((((((((((.((((((((((....)).)))))))).)))))))))))))	CCAGACACUCAGAAACACGAUUUGUCGACACAAUUGUGUAUCUGAGUGUUUCU
mir-2252	Scaffold_105:163808..163864	-	11223	GCACCUUGGUCACCAUUAUUUG	11138	GCAGUACUGGAGACAGGUGG	73	.(((((..(((.(((.((((.((((..........)))))))).))).)))))))))	GCACCUUGGUCACCAUUAUUUGCUCCUUUUAUAUUGAGCAGUACUGGAGACAGGUGG
mir-2253	Scaffold_54:157966..158035	-	10477	CAGGUAAAUCUUUCAGCUUGUC	10433	AAGCUGUGGGCUUUGCCUAA	38	.(((((((.((..((((((.(.(((.(.((((....)))).)..))).).))))))..)).)))))))..	CAGGUAAAUCUUUCAGCUUGUCGCGCUGCGCCACCUGGCGGAAAUGCCAGAAGCUGUGGGCUUUGCCUAA
mir-2254	Scaffold_54:159163..159218	-	8723.5	UAGGUAAAUCAAAUUUCAGGCUG	8447.5	CAGCUUGAAUUUGUUGCCUA	70	(((((((..((((((.(((((((((.(.....).))))))))))))))))))))))	UAGGUAAAUCAAAUUUCAGGCUGUUAGUGAGACCAACAGCUUGAAUUUGUUGCCUA
mir-2255	Scaffold_391:62229..62281	+	6830	UUCAACCAUCACGGCACUAU	3793	CCAAGGUCGAGGUGAUUGAA	2169	(((((.((((.((((....((((((......)))))).)))).)))).)))))	UUCAACCAUCACGGCACUAUUGGGUUGGAACACCCAAGGUCGAGGUGAUUGAA
mir-2256	Scaffold_761:12124..12173	-	5935	CAGGCUUGCAUUUCAAGUAA	5	UCACUUGAAACCCAGGACCU	5925	((((((((..((((((((.((((....)))).))))))))..)))).)))	CAGGCUUGCAUUUCAAGUAAGUCACGUGACUCACUUGAAACCCAGGACCU
mir-2257	Scaffold_111:146779..146840	+	5791	CGCCGGGGUAUGACGUCGU	26	UAGUACGUCGUUCUCCGGACGG	5763	((((((((.(((((((..(((((((.((.....)))))))))..))))))).)))))).)))	CGCCGGGGUAUGACGUCGUACUGUGACGUAGGUUGCGCAGUAGUACGUCGUUCUCCGGACGG
mir-2258	Scaffold_38:152649..152705	-	5750	UAUGAUUGAUGUUUAAUGGC	5721	AGCUUUUGACCAUCUUUCUG	5	...((..((((.((((.((((((..((......)))))))).)))).))))..)).)	UAUGAUUGAUGUUUAAUGGCUCUUAACAAAAACGUAGAGCUUUUGACCAUCUUUCUG
mir-2259	Scaffold_10:19932..19987	-	5743	UAUUCGGAAAUGUAGGGUGG	5669	ACCAUUCUGUGUUUCGAAUG	27	((((((.(((..((((((((.((...........)).))))))))..)))))))))	UAUUCGGAAAUGUAGGGUGGACGUUAUCAUAAUUCGACCAUUCUGUGUUUCGAAUG
mir-2260	Scaffold_50:123508..123560	+	4895	ACUGAUGUAGAACAAGGCAUGCG	4872	CGCGUCUUGUUCUACUCACC	22	..(((.((((((((((((..((((........)))))))))))))))))))..	ACUGAUGUAGAACAAGGCAUGCGCAAACAACCGCGCGUCUUGUUCUACUCACC
mir-2261	Scaffold_19:282394..282444	+	4503	CGCUCCAUAUAUGUCACACAUU	4	AGUGUAAUGUCUAUGGAAGC	4499	.((((((((.((((.((((.(((......))))))).)))).))))).)))	CGCUCCAUAUAUGUCACACAUUCUGUUUUGAAGUGUAAUGUCUAUGGAAGC
mir-2262	Scaffold_90:48830..48882	-	4324	GGCUUGGCGACUGUAGCAUA	125	UUUGCUACUUUCACCAAGAUC	4198	(((((((.((..((((((.(((((.....)))))))))))..)).))))).))	GGCUUGGCGACUGUAGCAUAACACGGAUAGUGUUUGCUACUUUCACCAAGAUC
mir-2263	Scaffold_1220:5995..6042	+	3858.85	AAGGAUGCCGGUUUGAGCU	3858.8	None	0	((((...((((.((((..(((((....)))))..)))).)))).))))	AAGGAUGCCGGUUUGAGCUUUAAAAGGUUAAAUAUUAGUUUGGGUUUU
mir-2264	Scaffold_52:196146..196197	-	3343	UAGCAGCAAAGACAGUAUUG	3325	CAAUGCUGCACUUGCUGCUC	6	.((((((((...((((((((((........))))))))))...)))))))).	UAGCAGCAAAGACAGUAUUGGAAUAUUUGCUUCAAUGCUGCACUUGCUGCUC
mir-2265	Scaffold_182:136689..136739	+	3077	GGAUUUUGGGCGCGGGCG	3077	None	0	((......(((.((((((...((.......)).))))))))).......))	GGAUUUUGGGCGCGGGCGUCUGGUAGUUUUCCUCGCUCGGCCAAUAACGCC
mir-2266	Scaffold_255:85816..85870	+	3050	AUUUCACUCUUUCAACUGUU	245	AGCCGUUGUUGCAGUGAAGU	2764	((((((((.(..((((.(((((...........))))).))))..).))))))))	AUUUCACUCUUUCAACUGUUGGUCGAAAUAUAUCCAGCCGUUGUUGCAGUGAAGU
mir-2267	Scaffold_761:12330..12379	-	3013	AGGCGGUCCCUCAGAUGGUU	596	AACACUCUGGCGUUCCGUCA	2403	.(((((..(.(((((..((((((....))))))..))))).)..))))).	AGGCGGUCCCUCAGAUGGUUUCGAUUCUGAAACACUCUGGCGUUCCGUCA
mir-2268	Scaffold_27:122065..122127	+	2356	CGCCUGCAUCUUUACAGCUU	39	AAUGCUGUAAAAUAAAGGCA	2083	.((((.....(((((((((((((((((......)))))...)))).))))))))....)))).	CGCCUGCAUCUUUACAGCUUCAAGUGCUGCGUUGUAUUGACUGAAUGCUGUAAAAUAAAGGCA
mir-2269	Scaffold_355:40517..40586	+	2236.3	None	0	AAAAGUGUUUUUGUGUGUG	2236.3	((((((....(((((((......((((((.(((.....)))..)))).))......))))))).))))))	UAUACGAAAAAAGGACAAAAUUAGCGUUGUGUAAUAACUAUUUUGACAGUAAAAAGUGUUUUUGUGUGUG
mir-2270	Scaffold_50:37024..37077	+	1942	GCUCUUUCUUUUGCAAUCAC	6	UUAUUGCUUUUGAUUGCGCA	1928	((.(..((....(((((.(((.((......))))).)))))....))..).)).	GCUCUUUCUUUUGCAAUCACAUGUAUAAUAACUGUUAUUGCUUUUGAUUGCGCA
mir-2271	Scaffold_105:162789..162844	-	1682.25	AACACCUUAAUCACCAAUGUG	436	AACGCAUUGGAUUAAGGUGG	1203	..(((((((((..((((((((.((((.......)))).))))))))))))))))).	AACACCUUAAUCACCAAUGUGAUUGUGAUAACAGCAAACGCAUUGGAUUAAGGUGG
mir-2272	Scaffold_873:2074..2124	-	1356	AGUCAGGAUUACGGUUAGUUUU	1355	AACAACCGGUAACCCUGUCCG	1	.(.((((.((((((((.(((((......))))))))).)))).)))).)..	AGUCAGGAUUACGGUUAGUUUUUAAACUAAAACAACCGGUAACCCUGUCCG
mir-2273	Scaffold_17:193386..193456	-	1354	CACUGUGGAUCUUGUCCUAUAC	1	UAUCGACAAGAUCUCUCAGUGG	1353	(((((.((((((((((..(((((.((..(..(......)..)..)).))))).))))))))))..))))).	CACUGUGGAUCUUGUCCUAUACUUGUCGGGCGCAGCUACAAUUAAUCAGUAUCGACAAGAUCUCUCAGUGG
mir-2274	Scaffold_50:122632..122679	+	1306	CCAGAUGUGGUGCAGGCAUGCG	1300	CAUGCCUUUAUCAUGUCCG	3	.(.(((((((((.((((((((((...)))))))))).))))))))).)	CCAGAUGUGGUGCAGGCAUGCGAAAGUUGCAUGCCUUUAUCAUGUCCG
mir-2275	Scaffold_175:26025..26085	-	1138	GGGGAAGUAUGGUUGCUG	1138	None	0	.((.((((((((((((....(((.(((((....))))).)))))))))))..))))..)).	GGGGAAGUAUGGUUGCUGAUGGUAAGUGUUACAACAUUAACUGUAAUCAUAGGCUUAACUU
mir-2276	Scaffold_116:88228..88284	+	1103	CAAGGAACGGAAAUGAGCCG	1082	AGCGUUUCAUACGUUCCUUA	1	.((((((((...(((((.((((((...........)))))).))))).)))))))).	CAAGGAACGGAAAUGAGCCGUUGGUUGACUUAACUUCAGCGUUUCAUACGUUCCUUA
mir-2277	Scaffold_27:121861..121926	+	1053	AAGUCUUUGCCCAACAGCAA	3	UAUGCUGAUGAACAAAGGCUUG	1028	(((((((((..((.((((((((((...(........)...))))).))))).))..))))))))).	AAGUCUUUGCCCAACAGCAACAUGUAUCUCACCAUUGCUUCAUGUAUGCUGAUGAACAAAGGCUUG
mir-2278	Scaffold_81:252341..252397	-	919	CUACCCUGUCUUUAAGCUG	913	UCAGCUUAAUAACUGGGCG	6	((.(((.((..((((((((((.(((.........)))))))))))))..)).)))..	CUACCCUGUCUUUAAGCUGAGUCGCAAGAGGGCAGUGCUCAGCUUAAUAACUGGGCG
mir-2279	Scaffold_50:122290..122347	+	860	UCGAAUGUUAUGCAGGCACGUG	839	CACGCGUCACGUGACAUCG	13	((((.(((((((..(((.((((((.((......))..)))))).))).))))))))))	UCGAAUGUUAUGCAGGCACGUGCACGUCAUAGAGCUAUGCACGCGUCACGUGACAUCG
mir-2280	Scaffold_222:34817..34866	-	857	CUUGCUCUUACUGUGACAUC	780	GGAUAUCCAGACAGGGCAAA	30	.(((((((..(((.((.((((((.....)))))).)))))..))))))).	CUUGCUCUUACUGUGACAUCCCUUGCCAAGGGAUAUCCAGACAGGGCAAA
mir-2281	Scaffold_873:1666..1719	-	800	UUUGUUUUAAGGCUUCAUUUUCU	785	AAAAUGGAUCUUGACAAAAC	15	(((...((((((.((((((((((((....)).))))))))))))))))..))))	UUUGUUUUAAGGCUUCAUUUUCUACAAAUGUCAGAAAAUGGAUCUUGACAAAAC
mir-2282	Scaffold_965:3754..3819	+	733	AACUUUAAAUUGGUAAGA	733	None	0	((((((....(((((.((..(((((((((.((......))..)))))))))..)))))))))))))	AACUUUAAAUUGGUAAGAUUUGAAAGUGUUGAUAAUUUUCCCACACUUUUGUUUCUAUUAGAAGUU
mir-2283	Scaffold_215:87062..87113	+	683.917	ACGACAAGUAGGGUCCUUUU	73.2	CAGGAUGUUCGACUUGUUGU	605	(((((((((.(((.(.(((((((.......))))))).)))).)))))))))	ACGACAAGUAGGGUCCUUUUGCGUCACCAUCGCAGGAUGUUCGACUUGUUGU
mir-2284	Scaffold_9:256080..256131	+	639	UGUUGACGGCGGGGAUGUUA	616	CAACGUUAUCGCCGUCUUCA	23	((..(((((((..((((((.((........)).))))))..)))))))..))	UGUUGACGGCGGGGAUGUUAGUUUAUUGGCACCAACGUUAUCGCCGUCUUCA
mir-2285	Scaffold_522:22455..22539	+	632	GGUCCUUGAGUUCUGAGCAC	2	UAAAGAUCCAAGGGCCACC	628	((((((((.(.(((..(((((.....((((((..(((.((((......))))))).)))))))))))..))).)))))))))...	GGUCCUUGAGUUCUGAGCACCUCAGCGGCCGCGCAGCCACCGAAAACACGGUGCUAGCGGUUGGUGUAAAGAUCCAAGGGCCACC
mir-2286	Scaffold_17:433116..433171	+	554	CAACGAGUCCCUGAAAAAUCCC	518	GGUGUUUCAGGGAAUCGUUA	36	.(((((.(((((((((...(((((.........)))))..))))))))).))))).	CAACGAGUCCCUGAAAAAUCCCGACAUACAAAUUCGGGUGUUUCAGGGAAUCGUUA
mir-2287	Scaffold_701:9547..9616	-	501	UGCAUGUAGAGCAGAUAGAU	501	None	0	.((.((.(((((((((((((((......))))).......)))))).............)))).)).)).	UGCAUGUAGAGCAGAUAGAUGUGCUCCAACAUCAAAACUUUGUCUGAAUUUUAAUUAGUCUUUUCAAGUU
mir-2288	Scaffold_83:284267..284322	-	452	AAGUUGGAAAUUGAUUGACU	447	None	0	.(((((((..(..(((((((((.............)))))))))..).)))))))(	AAGUUGGAAAUUGAUUGACUGGGUUUCGAAAUAUACCAGUUAAUUGACUCCAACUA
mir-2289	Scaffold_83:289643..289698	-	451	AAGUUGGAAUUUGAUUGACU	428	None	0	.(((((((..((((((((((((..((....))...)))))))))))).))))))).	AAGUUGGAAUUUGAUUGACUGGGUGUUGAAACGUACCAGUUAAUUAACUUCAACUA
mir-2290	Scaffold_1669:1663..1717	-	407	AAGUUGGAAGUUGAUUGACU	384	None	0	.(((((((.((..(((((((((............)))))))))..))))))))).	AAGUUGGAAGUUGAUUGACUGGGUUUGAAAUAUACCAGUUAAUUGACUCCAACUA
mir-2291	Scaffold_255:85712..85762	+	332	CCUUGUAGGAGUAAAGGGAA	213	UUCACUUUGCCACUGCAGGU	112	.(((((((..((((((.(((((.......))))).))))))..))))))).	CCUUGUAGGAGUAAAGGGAAACGUUUACAGUUUCACUUUGCCACUGCAGGU
mir-2292	Scaffold_10:20234..20283	-	305	UGCUUCAUCUACUAGGUUAGCU	284	UAGCUCUAGCUGAUGUAGCA	21	((((.((((..((((((((((((...)))))))).))))..)))).))))	UGCUUCAUCUACUAGGUUAGCUGGAACAGCUAGCUCUAGCUGAUGUAGCA
mir-2292-as	Scaffold_10:20234..20283	+	28	UGCUACAUCAGCUAGAGCU	27	CUAACCUAGUAGAUGAAGCA	1	((((.((((.(((((.(.((((((...)))))).)))))).)))).))))	UGCUACAUCAGCUAGAGCUAGCUGUUCCAGCUAACCUAGUAGAUGAAGCA
mir-2293	Scaffold_187:12341..12391	-	286	UAGUUCAACUCCAUACAGAA	190	GUUCUGUAUAAGUUGAGCUG	90	((((((((((..(((((((((((......))))))))))).))))))))))	UAGUUCAACUCCAUACAGAAUUGUGGUCUCAGUUCUGUAUAAGUUGAGCUG
mir-2293-as	Scaffold_187:12341..12390	+	14	CAGCUCAACUUAUACAGAAC	10	AUUCUGUAUGGAGUUGAACU	3	.((.(((((((((((((((.((......)).)))))))).))))))).))	CAGCUCAACUUAUACAGAACUGAGACCACAAUUCUGUAUGGAGUUGAACU
mir-2294	Scaffold_105:134052..134116	-	259	GUGGGUAUAUUAGGAAGCUU	14	UAUCUUUCUAUUUUCCCACAG	245	(((((.....(((((((...((....................))...)))))))....)))))).	GUGGGUAUAUUAGGAAGCUUCCAUCUAUGCAAUAUUUAAACCGGUAUCUUUCUAUUUUCCCACAG
mir-2295	Scaffold_157:87938..88010	-	253.333	AGAUCUUCUGGCUAUAGUUU	250	AAACAAUUAUCAGAAGAUUUC	0.3	(((((((((((..((.((((((((((.(((.........))).))))...)))))).))..))))))))))).	AGAUCUUCUGGCUAUAGUUUGUUUGAACUUCUAUUCUUUAAGAUCAAAAUACAAACAAUUAUCAGAAGAUUUC
mir-2296	Scaffold_376:6736..6780	-	245	UAACGAAACCGUGUGUUUAG	244	None	0	.((((..((.(((.((((......)))).))).)).....)))).	UAACGAAACCGUGUGUUUAGAAACGAGCUUACUGUGCGUGUGUUU
mir-2297	Scaffold_50:123251..123306	+	240.5	UCGCACGUUGUGCAGGCAAGC	153	UGCUGUGUUGUCCAAUUGUG	73.5	(((((.((((..(((.((((((((..........)))))).)))))..))))))))	UCGCACGUUGUGCAGGCAAGCAGGAAUAGAACAACCUGCUGUGUUGUCCAAUUGUG
mir-2298	Scaffold_1143:3105..3156	+	227.833	UAUAAAUGACAAAAUAUU	227.8	None	0	(.(((..(((((...(((((((...........)))))))..)))))))).)	UAUAAAUGACAAAAUAUUUUGUUUCAUUUCUUUACAAGGUUAUUGUUUUAAA
mir-2299	Scaffold_50:122160..122215	+	225	None	0	CAUUUUGAUGGCUACCUCCC	222	(((((.(..((((((((((.((............)).))))))))))..).)))))	GGGAGUUUCCCAUCAAAAUACUUUUUAUAAUUUUAGCAUUUUGAUGGCUACCUCCC
mir-2300	Scaffold_86:253881..253935	-	219	UCAUUUCCUCACCAAUUAUGU	10	ACGUGGAUGUGGACUUGAUA	209	(((..(((.(((((.((((((.........))))))..))).)).)))..)))..	UCAUUUCCUCACCAAUUAUGUAUUGCAAAAGCAUAACGUGGAUGUGGACUUGAUA
mir-2301	Scaffold_26:406164..406230	-	218	GACUAUGAUGAGAUGUUGG	207	AUCUCCACACUGAGUCCA	4	((((.((..((((((((.((((.....)))).((((.....))))))).)))))..))...))))))	GACUAUGAUGAGAUGUUGGAGUACUGGGCUCUGAUCUGCAUGAUUGACAAUCUCCACACUGAGUCCA
mir-2302	Scaffold_521:11597..11660	-	215.333	CUUGGAAAUGCAUGUGCUUU	214.3	None	0	(.(((....(((((((((((((.((.((........)).)))))).)))))))))...(((...	CUUGGAAAUGCAUGUGCUUUGCAUGACGAUUUUUAAUGACAGCAACAGCACAUGCGCAUUUGAA
mir-2303	Scaffold_390:57939..58011	+	205	None	0	AGGUAGUUGGUUGUGUUG	205	((((..(((((((((((.(((((..((((....))))...))))).)))..........))))))))..))))	UAACUAAAUCGACUCGUAUGUUUGGUACUAUCAAGUAAGAAAGCAAAUGGAAGGCAGGUAGUUGGUUGUGUUG
mir-2304	Scaffold_38:155249..155333	-	186	UGGCAGUGAGCUAUCGUAGC	47	CAGCUGUUACCUCACUACCU	131	.((.((((((.....(((((((.(((((...(((....))).(((((......))))).....)))))))))))))))))).)).	UGGCAGUGAGCUAUCGUAGCAGGCUGUUGCAGUGGCUACACAUCAUGUGACGUCAUGAAAUCAAACAGCUGUUACCUCACUACCU
mir-2305	Scaffold_44:68331..68383	-	179	CGUGUUGUGGAGAACGACAA	25	UAGGUCUGUCUACACAGCAA	153	..(((((((.(((..(((..(((((.....))))).)))..))).))))))).	CGUGUUGUGGAGAACGACAAUAGCGCAACUUGCUAGGUCUGUCUACACAGCAA
mir-2306	Scaffold_1:584945..585059	+	166.4	CCCCAGGCCGGUGUCGUGAA	165	None	0	.....((((((((((((....((((((((((((......(((((((((...((((....))))..))))..))))).......))))))))))))..)))).)))))))).....	CCCCAGGCCGGUGUCGUGAAAUAUUUGUUCCGAUUUAUAUGUUUGUACCGGGUGCUAUUGCGCAUGUGCCGAGACGCUACCACUCGGAACAAAUACAAUGACCGCCGGUCCAAAU
mir-2307	Scaffold_251:98060..98126	+	163	CUCCGCAGCUUUUGCUGCAU	3	AUGCAACAAAACUGCGGUUA	151	..((((((.(((((.((((((((((((((.....)))))...)).))))))).)))))))))))..)	CUCCGCAGCUUUUGCUGCAUUAGUUGCCCAUAAAGGGCGGAUACGUGAUGCAACAAAACUGCGGUUA
mir-2308	Scaffold_146:118157..118251	-	162	GUGCUCUGGGCCUCGUUGG	159	CCAACAGGUCUGCAUUCGGC	3	((((...((((((.(((((((........(((((..((((((..((((.....)))).))).)))...))))))))))))))))))))))((((.	GUGCUCUGGGCCUCGUUGGAGCUUCUUCUUUGCUCUGAGCUGCACGGUGCAUUGCUGCUAGUCUUGAAAGCAACUCCAACAGGUCUGCAUUCGGC
mir-2309	Scaffold_511:13046..13101	-	139	CUUCCCUGGGGGUGCUGGUA	139	None	0	....((((((.(((.(((((((..(((...))).))))))).))).))))))....	CUUCCCUGGGGGUGCUGGUAGCUUGGUACAAUCUGCUAUCACCACACCCGGGCAAA
mir-2310	Scaffold_41:288938..289003	-	130.5	None	0	UGCAAUAUAGCUAUUUUGUG	126	(((((...((((.((((.(..(((((.(..((....))..).)))))))))).))))....)))))	CACAAUUUGCUAAAUUGGCUGAAACUUUUGUAUUGGUAUGACAGUUUGCAAUAUAGCUAUUUUGUG
mir-2311	Scaffold_4:19196..19289	+	124	CAAUAUAAAGUUGACCUGA	122	AGGUCAGCUUUGCCAUCAAC	1	.....((((((((((((((......((((((((((..((((...........)))).)))))))))).....))))))))))))))........	CAAUAUAAAGUUGACCUGAAAUAACCUCAUUAACGCUGGUUUGACCUUGAUUAACCUCGUUAGUGAGUGACCUCAGGUCAGCUUUGCCAUCAAC
mir-2312	Scaffold_192:17204..17247	+	118	UGGGAGAAUUGGCAGAAG	118	None	0	((..(((.(((.(((((........)))))..))).)).)..))	UGGGAGAAUUGGCAGAAGCCCGAAAUUUUGGACAAAUCUUUUCA
mir-2313	Scaffold_402:49462..49521	-	107.267	AUCGCUCUGUUAUGCUUCGG	106.5	CCGAAGCGUAACAGAGCGAU	0.8	(((((((((((((((((((((..((((.....))))...)))))))))))))))))))))	AUCGCUCUGUUAUGCUUCGGUUAAGCGAUAUACGUUGUCACCGAAGCGUAACAGAGCGAU
mir-2314	Scaffold_861:20020..20113	+	107	UUUGGCACCAUGACGAUCAA	36	CGGAUUGACAUGGUGUCAGA	71	((((((((((((.(((((..((.....((((((((((.(((((.....))))).)))........)))))))))..))))).))))))))))))	UUUGGCACCAUGACGAUCAACUUAUAAACUAUGUAGUUAGCAACUUUAUUGCUUAUUGGUAUAAAGCAUAGUAGCGGAUUGACAUGGUGUCAGA
mir-2315	Scaffold_342:54641..54693	-	105	UGAGCUUUCGUCUUAUGAUUG	103	AAUCAUUAGAUGAAAACUCACG	2	((((.((((((((.((((((((((...)))))))))).)))))))).)))).)	UGAGCUUUCGUCUUAUGAUUGAUGUAUCAUUAAUCAUUAGAUGAAAACUCACG
mir-2316	Scaffold_481:54407..54448	+	98.5	ACGUGACGUGACGUGACGU	98	None	0	(..(((((..(((.((.(((...))).)))))..)))))..)	ACGUGACGUGACGUGACGUCAGAGAUCUCCGUACCGUCAGCU
mir-2317	Scaffold_481:54332..54425	+	98	None	0	ACGUGACGUGACGUGACGU	98	(((((.(.(((((((.....(((.(((...(((((.(.(((((((....)))))))..).)))))...))).)))....))))))).).)))))	AUGUUUCAUCAUGUUUUUAGGAUAAAUUUUUAUUUCCACAAGAUUACCAAGUUUUGGCGAAAAUACUUAUUCAUCACGUGACGUGACGUGACGU
mir-2318	Scaffold_136:35481..35539	-	97.333	None	0	UAGGUUGUUGUAUAUGUGG	97.3	(((..(....((((((((.(((.((((.....))))))).)))))))).)..)))))((	GUGCGCCUAUAUAAUCUACCGUUACUUUUAUUGGGUACGUUAGGUUGUUGUAUAUGUGG
mir-2319	Scaffold_1079:7401..7453	+	94	CGCAAUACACAUGGUGUCAU	35	UGACGCCAUCGCGUAUUGGUU	54	(.((((((.((((((((((.(((.....))).))))))))).).)))))))).	CGCAAUACACAUGGUGUCAUAUUCAUUAAGUCUGACGCCAUCGCGUAUUGGUU
mir-2320	Scaffold_83:287147..287202	-	93	AAGUUGGCUGUGAUUUGGCU	92	None	0	.((((((.(((.(((((((((((...........))))))))))).))))))))).	AAGUUGGCUGUGAUUUGGCUGGUUGUAUGAUAAUAUCAGUUAAAUGACACCAACUA
mir-2321	Scaffold_145:96029..96068	+	90	None	0	GCGCUGCGGGUCCGCUGU	90	((..(((..((((..(((....)))..))))..)))..))	ACCACGGGUCUGUGACGUAGCAGCGCUGCGGGUCCGCUGU
mir-2322	Scaffold_458:37436..37479	-	80	UUCGAAGACGAUCAGAUC	80	None	0	(((((....((((.((((.(((.....))))))).)))))))))	UUCGAAGACGAUCAGAUCACCGCCGUUUGGGAUCGGGUUUCGAA
mir-2323	Scaffold_1753:117..185	+	80	ACGUGAAAUUGUUGACUG	80	None	0	..((((..((((((((((((((((((..((....)).)))))).))))...))))..))))..))))))	ACGUGAAAUUGUUGACUGAUUGUAUAUUUGACGUCACUAUACACAUUAAACGUCAUUACGACGUCAUAC
mir-2324	Scaffold_207:150298..150358	+	77.8	ACAAAAAACGUGGGUCAC	77.8	None	0	..((((((((.((..(.(.((.((((((......))).))))).).)..))))))))))((	ACAAAAAACGUGGGUCACUGUGUCCGGUUCCCAAGCCUGGAGCUGAGGUCCCGUUUUUUAA
mir-2325	Scaffold_956:10322..10371	+	75	None	0	UAAAAUAUUGGUUUAGUUUUU	75	((((..(((..((((((((((......)))))))))))))......))))	AAGAUUCCAUCAUGUUUUGCAUUUUUUUGUAAAAUAUUGGUUUAGUUUUU
mir-2326	Scaffold_403:14429..14504	-	75	AUAUCUAAUUGAUUGUUGG	75	None	0	(((((...(((...((((((.(((((..((((.((......)).))))..))))).)))).))..)))...)))))	AUAUCUAAUUGAUUGUUGGUAUUAUAAAGUAUUUAAGAUGAUACAUACCAUGUAACACCAUGCUGCAACGUGAUGU
mir-2327	Scaffold_979:3672..3716	+	73.333	UGUGUGAAGUAGAGGAAC	73.3	None	0	(((((((.((((((((...........))))))))...)))))))	UGUGUGAAGUAGAGGAACUUGCCUUUCUCCUCUACGAAUUACAUA
mir-2328	Scaffold_656:17032..17101	+	72.444	ACCCCGCUUAAUCGACCCAC	68	GUGGUCCGAUUAAGCGGG	0.4	((((.(((((((((..(((((((.....(((((((......))))))).)))))))..))))))))))))	ACCCCGCUUAAUCGACCCACGUUUAACCGGACCAGUUUGGCUUGGUCCCAAUGUGGUCCGAUUAAGCGGG
mir-2329	Scaffold_189:160809..160868	+	71	AACCAUGUUAAUAGCAGUUG	67	CACAUGUUGUUAACAUGG	4	..((((((((((((((..((((.((((......))))...))))..))))))))))))))	AACCAUGUUAAUAGCAGUUGUACACAUGUAUGGAUGUACCUACACAUGUUGUUAACAUGG
mir-2330	Scaffold_212:95364..95431	-	69.067	None	0	AUUUGAUUAUUUUGUGGGU	69.1	((((((.(((.(((..(((((.....((((.......))))....))))).))).)))..))))))).	UCACAAUUAAACAGUCUUUUCUUUAUUUACAAUUUCAGUAAUUUUGAAAAUUUGAUUAUUUUGUGGGU
mir-2331	Scaffold_135:46333..46383	+	69	UUGGUGCUGUGUAAUGUGUA	67	UUCAUAUUAUGCUAAAUG	2	((((..(.((((((((((.(((((.....))))).)))))))))).....)	UUGGUGCUGUGUAAUGUGUAUAGCUGGAUGCUAUUCAUAUUAUGCUAAAUG
mir-2332	Scaffold_139:141699..141764	-	67	AUACAUUCAUUUUGACAUAC	2	UAUGUAAUGAUGAUGUAUGG	65	((((((.((((...((((((((..((((.......))))..))..))))))...))))))))))).	AUACAUUCAUUUUGACAUACUAUUGGCAUUGUACUUGUUUUUAAUGUAUGUAAUGAUGAUGUAUGG
mir-2333	Scaffold_98:43998..44047	-	65	UCUGGUUUUCAAUGUGUAAA	65	None	0	((.((((.((...(((((((((.....)))))))))...)).)))).).)	UCUGGUUUUCAAUGUGUAAAUUUGGUUAAUUUACGCCUGGAUAACCCGUA
mir-2334	Scaffold_539:15136..15231	+	64.091	UAAGUUGUAAUAUGUUGUGU	59	None	0	(..((((....(((.(((((((((.(((((.((((........................)))).))))).)))))))))..)))....))))...)	UAAGUUGUAAUAUGUUGUGUCUAUGUUGUCAAUACUUAUUAUAUUAUGACUUCACAGACGUGUAGAUAAAGUAGACACACCCGUUGACCAAUCAAA
mir-2335	Scaffold_62:217201..217263	+	63	CUUGUCUGCACUCCCGUUCUUU	16	AGAGCGGGAGUGCAGAUAAC	47	.(((((((((((((((((((((...(((.........))).))))))))))))))))))))).	CUUGUCUGCACUCCCGUUCUUUAUAGGCCUGAAGUAAGCCAAAAGAGCGGGAGUGCAGAUAAC
mir-2336	Scaffold_1211:1452..1494	-	63	GGGGCAAGAUGGGAUUUU	63	None	0	((((.(((((.((...((((....))))..)).))))).))))	GGGGCAAGAUGGGAUUUUGUGCUAACGGUAUCGAUCUUACCCC
mir-2337	Scaffold_108:104821..104892	-	55	UGUGUGAAUGUAAUGGAA	55	None	0	(((((...(((..(((((...((..(((((((.........)))))))..)))))))..)))....)).)))	UGUGUGAAUGUAAUGGAAUUUAAUUGGUUUAAUGUAAAAAUUUAAAUUUUUUUUUCGGAACAAAAAACUACA
mir-2338	Scaffold_125:54895..54944	-	50	None	0	UGAAAUGUUGUCACUAGAG	47	(((((((((((.((..(.((((......)))).)..)).)))))))))))	CUUUGGUGACAUCAAGUGAGAAGUUUGGUUUUGAAAUGUUGUCACUAGAG
mir-2339	Scaffold_234:47853..47907	-	50	UUUUACCAGAAGCUGCUAGG	8	CACAGCGCUUCUGUCGUGAU	1	(.(((((((((((.(((..(((...........)))..))))))))))..)))).	UUUUACCAGAAGCUGCUAGGGCGUUUUUAACCGGUCACAGCGCUUCUGUCGUGAU
mir-2340	Scaffold_746:8505..8543	-	49	None	0	GGAUCCAUUGGUUGCUGUUU	49	(((.((.((((((((....))))...)))).)).)))).	ACACCACCCAAAUCCACUUGGAUCCAUUGGUUGCUGUUU
mir-2341	Scaffold_57:226622..226678	+	49	UACUUAUAAAACGGCGUG	1	AACGUCGUGUUAUCGUUCGGUG	48	.((..((((.(((((((.((((((......))))))))))))).)))).))..))..	UACUUAUAAAACGGCGUGUUUAGUCCUUUUAUUAAAACGUCGUGUUAUCGUUCGGUG
mir-2342	Scaffold_85:22278..22333	+	47	CGUUUUGUUUGCCAUUCAGC	4	CCGAAUGGCAGGCUAAACAU	9	.((((.(((((((((((.((((.(.......).)))).))))))))))).))))..	CGUUUUGUUUGCCAUUCAGCAGGGAAUGAAGUGUUGCCGAAUGGCAGGCUAAACAU
mir-2343	Scaffold_532:48161..48213	+	45	CAUGAUGAUGAGAAUUUGU	42	None	0	(....(((((.(((((((..((((....))))..)..)))))))))))....(	CAUGAUGAUGAGAAUUUGUUCAUAUCUAUAUGGGUUGAGAUUCCAUCAAUGAA
mir-2344	Scaffold_399:6345..6399	+	44	None	0	GUGUUGGAGUUGGGUUUGU	44	(((........((((((.(((((.(((......))).)))))..))))))..)))	ACAUAACACUCCCCAAUGCGACAAAGGACUAGAUCUGUGUUGGAGUUGGGUUUGU
mir-2345	Scaffold_132:185736..185800	+	43	None	0	CUAAGUUUGUUUGAAGCA	31	(((((((((..((((((((((.((((((....))))))..))))))....))))..)))))))))	UGUUUCAAAUGGACUUCAUGGAAAUGUUUCAUAACAUUAAUUAUGAUCUAAGUUUGUUUGAAGCA
mir-2346	Scaffold_124:44608..44667	-	41	GGUAUAACUGUGGUAACU	41	None	0	(((((...(((((((....(((..........)))(....).....)))))))..)))))	GGUAUAACUGUGGUAACUUAGAACUUAAAUAAUCUGGCAACUUAUAUACUAUAAAAUAUU
mir-2347	Scaffold_416:59663..59711	-	40	AGCUUCUUCCUCAGCUCGCUUU	28	AGCAAACUCGGGAAGGCGCG	12	.((.(((((((.((...(((((.....)))))...)).))))))).)).	AGCUUCUUCCUCAGCUCGCUUUGUCGGAAAGCAAACUCGGGAAGGCGCG
mir-2348	Scaffold_263:535..590	+	39	AGUCAGUUGUUGUUGUAUAU	19	UAUACAUCACCAGUUGUCUC	20	((.((..((.((.((((..((((...........)))))))).)).))..)).)).	AGUCAGUUGUUGUUGUAUAUAGAUGUUUUUAAGUUCUAUACAUCACCAGUUGUCUC
mir-2349	Scaffold_83:282162..282215	-	39	None	0	UGAGAAUGGUAACCAAUACA	38	((.(((((....(((.(((..((.(.....).))..))).)))...))))).))	UGAGUUGGGUAUCCACUCUUGCAAUGAACAAAUGUGAGAAUGGUAACCAAUACA
mir-2350	Scaffold_5:526234..526286	-	38.5	ACUGUAUGUGAAAAAAUAUG	34.5	None	0	(((((...(((((.....(((((..........))))).....))))))))))	ACUGUAUGUGAAAAAAUAUGGUAAAGCUUUUUAUGCUAGUUUAUUUUAACAGU
mir-2351	Scaffold_215:83353..83390	+	38.143	AUGUAAAAGAAAAGUGUU	38	None	0	((((((.(..(((.((....)).)))..).)))))..)	AUGUAAAAGAAAAGUGUUUCCAGUUUAAUAUUACAAUU
mir-2352	Scaffold_126:1495..1583	-	38	AUCAUUUGGCAAAGACAAAG	38	None	0	(.....((((((((((((((((.((((((..((.(((...(((....)))....))).))..))))))))))))))))))).)))...)	AUCAUUUGGCAAAGACAAAGGUUAUUAAAAUAAAGUUUUAUAUUUAUAUAGUUUAGCCUUUCUUUAAUACUUUUGUUUUUGUCCACUUU
mir-2353	Scaffold_136:69376..69434	+	34.5	AAAGUGCAACUUUGAUAAU	34.5	None	0	(((.((((.(..((((...(((.(((....)))))).....))))....).)))).)))	AAAGUGCAACUUUGAUAAUACUACCACUGAUGGAGUUUGGAAUCACGAUGCUGCAGUUU
mir-2354	Scaffold_149:182625..182679	+	34	GACAGCUCGCUCAGCUGGCU	31	AGGCAGCUGUGAGAGAAGUUG	3	.((..(((.(.((((((.((((.((.....)))))).)))))).).)))..))..	GACAGCUCGCUCAGCUGGCUGUGUGAUAAUCAACAGGCAGCUGUGAGAGAAGUUG
mir-2355	Scaffold_49:77824..77890	-	34	None	0	UUUGAGGUAGAACUGGAGGA	34	(((((((((((.((((.((((...(((..((......))..))))))).)))).))).))))).)))	UUCCCAGUCUAAUUCACACACGAAUGUGCUUGAUCGAAAAAACAGUGUUUGAGGUAGAACUGGAGGA
mir-2356	Scaffold_407:3805..3843	-	34	None	0	UCCGUUAAUAAAGGCAUC	34	((..(((((((..(((....)))..))))))).))))..	UUCGUUAUUGGAAGACCUUAGUCCGUUAAUAAAGGCAUC
mir-2357	Scaffold_1044:4682..4739	+	32	None	0	CAGACAGCUGCGUGUCGUAA	32	(...(((((((((((............((((......))))))))))..)))))...)	UCAAGACACAGCUGUAGAACUAGAUAACUGUGACGUAACAGACAGCUGCGUGUCGUAA
mir-2358	Scaffold_55:138833..138880	+	32	ACCUAGGAAUUUUGCCACAG	2	UUGUGGCAAAAUUCCCUAGG	30	((((((((((((((((((((((....))))))))))))))).))))))	ACCUAGGAAUUUUGCCACAGUUGUUCAAUUGUGGCAAAAUUCCCUAGG
mir-2359	Scaffold_29:155661..155730	+	30.234	CGUAGUGUAUUUCCGAUGUU	0.2	AAACGUCGAAAAUACACCAC	29	(((.((((((((.(((((((((........((((.(((....)))))))))))))))).)))))))).))	CGUAGUGUAUUUCCGAUGUUUCGGCUUGAAGUCUUGCCGAAUGGCGGACGAAACGUCGAAAAUACACCAC
mir-2360	Scaffold_392:24712..24762	-	30	CAAUGCAAAAAGGCCAUUUG	29	AAAUUGCUGAUGUUGUAUUA	1	.(((((((...(((.((((((........)))))).)))....))))))).	CAAUGCAAAAAGGCCAUUUGUGUCGAAUAACAAAUUGCUGAUGUUGUAUUA
mir-2361	Scaffold_187:128488..128578	-	29	None	0	CAUGUUGUGUUUUUGUAGC	29	((((((.((((((((((..(((.(((((.......((((((((.....)))))))).......))))).)))..)))))))))).))))))	GCUACGCAAACGUAACAGACAAUAAUCAUGUCUAACUAAUUGUCAGUUAUAAUUAGCUGUCUUUGAUUUUUGCAUGUUGUGUUUUUGUAGC
mir-2362	Scaffold_297:51074..51123	+	28	UAAAAACAGGCAGUGUAAAU	28	None	0	(((((.((..((.(((((((((.......))))))))).))..)))))))	UAAAAACAGGCAGUGUAAAUAUGUUAUGUGUAUUUACAGUGAAUGUUUUA
mir-2363	Scaffold_177:118453..118506	-	28	AAGUAUGCUGUAUGAUGUCA	23	UGACAUGAUAAAGUAUGUUGU	5	...((((((.(((.(((((((((.......))))))))).))).))))))...)	AAGUAUGCUGUAUGAUGUCAUAAACUUACAUUGUGACAUGAUAAAGUAUGUUGU
mir-2364	Scaffold_62:334337..334391	+	26	None	0	GCCAUGUUGAUUUGGUGGCU	23	(((((...(((((.....(((((........)))))....)))))...)))))).	CUACCUAUUUAACUGAUACAUCAAUAAGUCAUGAUGCCAUGUUGAUUUGGUGGCU
mir-2365	Scaffold_101:56980..57030	-	25	None	0	ACUGAAGUAUACGAUGUUUA	24	(((((((((.(((...(((((.........)))))...))).)))))))))	UAAACAUUGCAUAACAUAGUUCAACAUCACGACUGAAGUAUACGAUGUUUA
mir-2366	Scaffold_161:111404..111462	+	25	None	0	GGUGGUAAUUGCAUAGGGG	25	.(((..((((((((((.....(((((........))))).)))))))))))))...)..	UUGUUAAAUUACUAUUAAUAUGAAUUAAAGCUUAAAUUUGGGUGGUAAUUGCAUAGGGG
mir-2367	Scaffold_202:123052..123105	+	24.5	UAGAUGAAGAGAGUAAUGA	24.5	None	0	..(((((((...((((((.((((.....)))).))))))......)))))))..	UAGAUGAAGAGAGUAAUGAUUCAUUGCUUGGAACAUUAUCACAAACUUCAUUAA
mir-2368	Scaffold_260:22484..22535	-	24	CACUGAAACAUAGAUCACUU	1	AAAGUGUUUACGUUUCGGU	23	.((((((((.((((.(((((.((........)).))))))))).))))))))	CACUGAAACAUAGAUCACUUAAAAUAUUAACUUAAAGUGUUUACGUUUCGGU
mir-2369	Scaffold_59:270394..270446	+	24	ACGUCGUCGUUCCCACCUGG	23	ACCAGAUGAUUAUGACGACG	1	.(((((((((...((.((((..((......))..)))).))...)))))))))	ACGUCGUCGUUCCCACCUGGCUAUUAACUUAUCACCAGAUGAUUAUGACGACG
mir-2370	Scaffold_19:92587..92640	-	24	UGGUCACAGCUGUUUGCAC	9	UGGCAAUCGCCUGCUGACCG	15	(((((((((.((.((((.((((.((....)).)))))))).)).))).))))))	UGGUCACAGCUGUUUGCACAUUAUGAUAUCACAAUGGCAAUCGCCUGCUGACCG
mir-2371	Scaffold_248:73931..74008	+	23.232	UAGCAGCUCAUCUGGUAUAA	0.2	UUUUCAGACCAGAUGUGCUACC	22	..(.(((.((((((((...(((((((((.(..((((......))))..).).))))))))...)))))))).))).).	UAGCAGCUCAUCUGGUAUAAAAAGACGCAGAUGUUUCUUUAAAAAUUCCAGAUGUUUUUUCAGACCAGAUGUGCUACC
mir-2372	Scaffold_199:133622..133674	+	23	CAUGUUUUGUGUAAUUGUGU	22	CAUGAAAACACCAAACAUGU	1	(((((((.((((..(..((((.((....)).))))..)..)))).))))))).	CAUGUUUUGUGUAAUUGUGUUAUUUAUAGAAAACAUGAAAACACCAAACAUGU
mir-2373	Scaffold_257:46618..46692	-	22.143	UUCGUCUGACAUUCGGCAAG	20.1	AAGUCUUGCAUCGUGGCAGA	1	.(..((((.(((...(((((((((((.((((...............))))...)))))))))))...))).))))	UUCGUCUGACAUUCGGCAAGACUUCACCAGGGUGUACCAGGUUUAACCUGUAAUGAAGUCUUGCAUCGUGGCAGA
mir-2374	Scaffold_568:13904..13975	+	22	None	0	AAUGGAAUUGUUGAUGUGG	22	(.((((((..(((.(((.(((.((.....(((((.....)))))..)).))).)))..)))..)).)))).)	UGACGUAGUGGUUAGUUGAAUGUGAAUGAGUUAUUCUGAGUGAUGGCGGGUUGAAUGGAAUUGUUGAUGUGG
mir-2375	Scaffold_578:6868..6926	+	22	None	0	AAAAUUUCUUGCCAGGAGAG	21	(((.((((((((((.(((.((...(((....)))...)).))).))))))))))..)))	CUUAUUGGCAAGAAUUUUGCUGGCCAAAGUUUUGUUAAGAAAAUUUCUUGCCAGGAGAG
mir-2376	Scaffold_248:103600..103654	+	21	None	0	AUCGUGUCUGCAAGUUUGCU	21	(((((.(..(((((.(..(((.............)))..).)))))..).)))))	AGCAACCAAGUAGAGAUAAUUGAGAUUAAAUAAAAAUCGUGUCUGCAAGUUUGCU
mir-2377	Scaffold_5:364918..364971	+	21	GGAGUCGUGUCUGGACAGC	19	None	0	..((((((....(((.((((...((.....))..)))).)))....))))))..	GGAGUCGUGUCUGGACAGCUCAUGGUAAAACCUAAGUUAUCCUCAAACGAUUAC
mir-2378	Scaffold_82:213016..213090	+	21	UAUUCUUUGUUGAUGGAAAA	21	None	0	(((..(((((.((((((((((..(((((....((....)))))))..)).))))).......))))))))..)))	UAUUCUUUGUUGAUGGAAAAGUAGAACCACCGUCGCGAGAGGUUUCGUUAUUUCCUUGUUACGUCACAGAAGGUA
mir-2379	Scaffold_187:31282..31364	+	21	AUAGCUACUGUGAGUGUGA	21	None	0	...(.((((((((((((.((((..(((((((.(.((((((....)))))).))).)))))..)))).)))))))))))))...	AUAGCUACUGUGAGUGUGAAAGAAAUCUUCUAGCUUUUGUUUUUAUAAAAUCAGUAAGAUCACUUUAACACUCAUAGUACAUA
mir-2380	Scaffold_55:99475..99544	+	20.5	None	0	GUGGUUCAGUGGUUAGAC	20.5	(....(((..(((((.((((((...................((....)))))))).))))).)))..)).	CGUGUGCUUUCUGAAACAUAGGCUUAUACACUAAUCAAAAUGCUUCGGUCCUGUGGUUCAGUGGUUAGAC
mir-2381	Scaffold_1788:5879..5929	-	19.233	GUGAUAAUAUGAUGUCAUAA	13.5	UUGUGAUGUCAUAUUAUAUAUU	5.7	((((((((((((((((((((((.....))))))))))))))))....))))	GUGAUAAUAUGAUGUCAUAAUGUUCUACAUUGUGAUGUCAUAUUAUAUAUU
mir-2382	Scaffold_188:154606..154687	+	19	AGAUGUAGUUGGUGUAAA	19	None	0	.((((.(((.((.(..((((..(((..((((.(((....(....).))).))))..)))...))))))).)))....)))).	AGAUGUAGUUGGUGUAAAGUGACGUACGUUUGAAUGAUAGGAAACGAUUGAAACACGCGGUAACUUCCCUGCUUAUUUAUCC
mir-2383	Scaffold_101:48940..48978	-	19	AUACAGCAGACGAGCGAA	19	None	0	..(((((.((.(((((........))))).)))))))))	AUACAGCAGACGAGCGAAUGUUCGCGUUUUUCGCUGUUU
mir-2384	Scaffold_615:24043..24103	+	18	None	0	AUCGCGUUUGGUUACGUC	17	(((((.((((..(((((....((((.(.........).))))..)))))..)))).)))))	GACGUCACUAUCCGCGGGCGUUUCGUGAUAUACAUACUCGAAUAUCGCGUUUGGUUACGUC
mir-2385	Scaffold_2839:537..620	+	18	None	0	UUUGUUGGUUUUCGUAGC	18	(.(((.(((.((((..(((((((((((....(((((((((....))))))..)))...)))))).))))).))))..)))))))	GACUGACGAUGCCAUUUAAGCGAAAUAUAUAUCUUUAAUACAACUAUUGGUUGGACUUUAUUUUAGUUUGUUGGUUUUCGUAGC
mir-2386	Scaffold_164:90930..90984	+	18	CAUUUUUUGUUCUGUUAUAGU	15	UAUUCUCAGAGUCAAAAAUAGU	3	.((((((..(((((..((((..((....))..))))...)))))..)))))).))	CAUUUUUUGUUCUGUUAUAGUAUUACUUGACCCUAUUCUCAGAGUCAAAAAUAGU
mir-2387	Scaffold_366:11470..11543	+	17.774	AGGUAAGGUCCUACAGCGU	2.7	UCAUGCUGUAGGACUUUACC	15.1	.((((((((((((((((((((((......(((((.......)))))......))))))))))))))))))))))	AGGUAAGGUCCUACAGCGUGGUACACCACGGUCACAAAUUUUGACCUCCCAUUAUCAUGCUGUAGGACUUUACC
mir-2388	Scaffold_409:48228..48279	+	17	UGGUAAGAUGCGAGUAUGGU	17	None	0	(((((((..(((.(...(((((((........))))))).).))))))))))	UGGUAAGAUGCGAGUAUGGUGCUUCAUAAAUCAAGCACUUCCCGCCUUACCG
mir-2389	Scaffold_175:124412..124533	-	17	UGCCCGAUGAUGUUAUUGUUUU	16	None	0	.((..(.((.(((((((((((.(((.(((.((((....((((....)))).(((((((.((........)).))))))).........)))).)))...)))))))).)))))))))..)).	UGCCCGAUGAUGUUAUUGUUUUGCAUGUAUUAACUUAACGCAGAUAUGUGGAGUUCAUUUCACACUGAGGGCAUGAACUGUUUUAAAUGUUGUUGCUUUUGCAAACAUAUAACACACUAGCC
mir-2390	Scaffold_193:157427..157485	-	16.264	CAAAAUUUUAAAUCUUAGGU	3.5	GUCUAAGUUUUAAAUCUUUU	12	(((((.((((((.((((((.(((((..........))))))))))).))))))..))))	CAAAAUUUUAAAUCUUAGGUCAAAAAUUUUAAAUCUUUUGUCUAAGUUUUAAAUCUUUU
mir-2391	Scaffold_152:204423..204487	-	16	None	0	UUAAUGUGUGAAAUUGGUAG	14	(((((((((((((...(((.(((((............))))).)))..))))))))))))))).)	CAGUUUUACACAUCGUAAUAUUUUUGUAUUUCAAAAAAAAAAAAUUUAAUGUGUGAAAUUGGUAG
mir-2392	Scaffold_126:101602..101645	-	16	None	0	GAAGAUUGAAACAAACAUGG	16	(((((.((...(((((..(.....)..)))))...))..)))))	UUAUGAUGGAAUGAUCAACGAAUGGAAGAUUGAAACAAACAUGG
mir-2393	Scaffold_175:124512..124601	-	16	None	0	UGCCCGAUGAUGUUAUUGUUUU	16	(((((((((((((((((.....((((....)))).....((((...((((.....)))).))))..)))))...))))))))))....))	AAGUAACGUUAUGCAAUAUAUGUAGGGACUCCUAGUUAAGUUUUGUGCUGUGUUUUAGUUAAACAAAUUGCCCGAUGAUGUUAUUGUUUU
mir-2394	Scaffold_33:212609..212660	+	15.45	CUGUUGAUUCUCUUUUCUUGGUU	0.5	AAGAAGGUAAUCAACAGCAA	15	(((((((((..(((((.....((((....)))))))))..))))))))))))	CUGUUGAUUCUCUUUUCUUGGUUGUUAUUGCAAAGAAGGUAAUCAACAGCAA
mir-2395	Scaffold_60:14815..14870	-	15.1	AAGAAGAAAAUUAUUUUU	15.1	None	0	(...((((.(((((((...((................)).))))))).))))...)	AAGAAGAAAAUUAUUUUUUGCUUUUUUAUAUGUUGUCGCUAGGUGAUGUUUUAAGU
mir-2396	Scaffold_153:41065..41101	-	15	GUGUGGGGAUACGUGUUG	15	None	0	.((((((....(((.(((....))))))..)))))).	GUGUGGGGAUACGUGUUGAACCCAAAUGAACCUACAG
mir-2397	Scaffold_151:50958..51011	+	15	UGUAUAUUACAGAGGGGGAU	4	ACCCACCUCUGUAGUAUACA	9	((((((((((((((((((.(..((.....))..).))).)))))))))))))))	UGUAUAUUACAGAGGGGGAUUUCCGUUUAGGUUAACCCACCUCUGUAGUAUACA
mir-2398	Scaffold_121:103518..103568	+	15	None	0	UCUUUGUUAUGUCAGCUGU	15	(((((.(((((....(((..((((....))))..)))..)))))..)))))	ACGGUAAUAUAUUUAAAAUUUGAAGCAUUUUAUCUUUGUUAUGUCAGCUGU
mir-2399	Scaffold_59:180657..180709	+	14.5	None	0	UGAGUGGGCAAAAUGGGACA	13.5	((((((((....((((((.((((........))))))))))....))))))))	UGUCCCAUCCACCCUACUAUAUGCAUAUACACAUGAGUGGGCAAAAUGGGACA
mir-2400	Scaffold_289:67770..67846	+	14.5	UGGGAAAAUAUUAAAUGGA	14.5	None	0	((..(...(((((((.((((....((((((((((......))))..))))))....))))))))))).....)..))	UGGGAAAAUAUUAAAUGGAGUUAUAAAUUUGUGAAAGUAAUCAUUUAGAUUUUAUUUUCCUUUAAUGAAAAAUUUCA
mir-2401	Scaffold_449:34422..34478	-	13.857	UUAGUAGAGUGGAAUGCC	13.9	None	0	.((((.((.(((((((..((((............)))).....))))))))))))).	UUAGUAGAGUGGAAUGCCAAGCAAAUAUUUCAACGCUUCAAUAUAUUUCAUCACUGU
mir-2402	Scaffold_283:38436..38507	+	13.667	None	0	UGGACGAAUUGAUUUAGU	13.7	(((((((((......((((....(((((........)).((((....)))).))).))))..)))).)))))	ACUGGUUAAGAAAUGCGUCAAUAGCUGGAAAAGAACCCAUCUUGUUAAAGAAAGUGGACGAAUUGAUUUAGU
mir-2403	Scaffold_207:150432..150475	+	13.5	None	0	GAGCGCACGAGCGAAAAGG	11.5	(((.((((((((((((......))))))...)).))))...)))	CCUCCGCUGUUUCACUGUGGGAAGUGAGCGCACGAGCGAAAAGG
mir-2404	Scaffold_1262:1071..1116	-	13	UGGAAUUGGUGAUUGGCUG	13	None	0	(...(..(((((((((.((.....)).))).))))))..).....)	UGGAAUUGGUGAUUGGCUGAUAAACGACCAUGUUACCUUUGUACAG
mir-2405	Scaffold_162:173049..173091	+	13	None	0	CUGUGGGUGGUGGUGGAU	13	((((((.(.((((((.......))))))).))).))))))..(	UACAUCGGUCAGCGUCGGUCAAGCGCUGUGGGUGGUGGUGGAU
mir-2406	Scaffold_390:14467..14510	-	13	UGACUCUCUUAAGGAAGCCA	13	None	0	(((((((((((((((((........))))))))))..)))))))	UGACUCUCUUAAGGAAGCCAGGACUUUUUCUUAGGUCAGAGUCA
mir-2407	Scaffold_595:3139..3191	-	13	None	0	UAUUAUGUCAUAUAUUUAG	13	(((((((.((.((((((.((.(((....))).)).)))))).)))))))))).	AAGUAUAAUGUCAUAAUCAUUGUGAUGUCAUUAUUAUUAUGUCAUAUAUUUAG
mir-2408	Scaffold_16:562774..562827	+	13	None	0	GGGUCGCGGGUUCGAGUC	13	((((((..((((((((.(.(((.....))).).)))))))...)..))))))).	CUCGAGUUUACCCAUGUGACGAGUAUGUCGCCCCAUGGGUCGCGGGUUCGAGUC
mir-2409	Scaffold_4:614771..614839	+	13	AUUUCGUCUGCCAACCCGCA	8	UGCAAGAGUUCGCAGACGAA	3	.((((((((((.((((.((((((((((((......))))).....)))))))..).))).)))))))))	AUUUCGUCUGCCAACCCGCAAGAGUCAUUAACGUAAAUGAGUUUCUUCUUGCAAGAGUUCGCAGACGAA
mir-2410	Scaffold_342:72817..72863	-	13	None	0	UCAAAUUUUUGCCGGAAAA	13	((.((((((((((..(((........))).)))))))))).))))..	CUCGCAAAAAUUUAAACUAUGUUUCGAGUCAAAUUUUUGCCGGAAAA
mir-2411	Scaffold_191:105711..105789	-	13	GUACUAUUAAAUAUGUAGCA	13	None	0	(((.(((...(((((((............(((((.....)))))((....))............)))))))..))))))	GUACUAUUAAAUAUGUAGCAAACAAAAAAUUGAGUCUAACUUAAGGUGUACCAAAGAUAUUAUAUACAUAUAUAUAUAC
mir-2412	Scaffold_170:191595..191640	+	13	None	0	GGUGUAGCUCCGAUGGUAG	13	(((((.((((..((.(((.((.....)).))).)))))).)))).)	UACCACUGGAUGGCGAUAGUAGGUGAUGGUGUAGCUCCGAUGGUAG
mir-2413	Scaffold_144:124240..124328	-	13	UCCAGAAAUUUCUUUUAAGU	13	None	0	.((((((((......((((((......((((((((((((......))).)))))))))....))))))............)))))))).	UCCAGAAAUUUCUUUUAAGUAACCUUUUAUAUUCAAAAGUUUUUUUUUCUUGGAUAUACAUGUACUUAUUUUUUUUAUUUAUUUCUGGU
mir-2414-as	Scaffold_46:145450..145530	-	11.333	UAUUUUUAAAACAGCAAUUA	8.3	UAAUUGCUGUUUUAAAAAUA	3	(((((((((((((((((((((.((((...((((........))))...))))........)))))))))))))))))))))	UAUUUUUAAAACAGCAAUUAACCCCAAUGUUAAUUGCUGUUUUAAAAGUGGGUUUCGAUUUUAAUUGCUGUUUUAAAAAUA
mir-2414	Scaffold_46:145450..145530	+	12.667	UAUUUUUAAAACAGCAAUUA	8.3	UAAUUGCUGUUUUAAAAAUA	3	(((((((((((((((((((((........((((.(.((((........)))).).)))).)))))))))))))))))))))	UAUUUUUAAAACAGCAAUUAAAAUCGAAACCCACUUUUAAAACAGCAAUUAACAUUGGGGUUAAUUGCUGUUUUAAAAAUA
mir-2415	Scaffold_341:31094..31153	+	12.5	UGCAAACUUGAUCAGGUUUU	2	None	0	(((((((....(((((((..((((..........))))...))))))).....)))))))	UGCAAACUUGAUCAGGUUUUAGCAUUAUCAUCGUUGCUUCUAACUUGGAACCCGUUUGCA
mir-2416	Scaffold_341:29618..29679	+	12.5	AUGCAAACUUGAUCAGGUUUUA	2	None	0	.(((((((....(((((((..((((..........))))...))))))).....))))))).	AUGCAAACUUGAUCAGGUUUUAGCAUUACAAUUGUUGCUUUUAACUUGGAACCCGUUUGCAA
mir-2417	Scaffold_3:123623..123687	-	12.136	CAGCUCAUCUGGUAUAAA	0.1	UUUUAUACAAGAUUAGCC	12	(.(((.((((.((((((((((.....(((..........)))...)))))))))).)))).))).	CAGCUCAUCUGGUAUAAAAACAUACUGUAUUUCCGACAUUACUACGUUUUUAUACAAGAUUAGCC
mir-2418	Scaffold_35:125473..125516	+	12	CUGCUGUUAUAAACUGGG	12	None	0	((((.(((((...((((............))))..)))))))))	CUGCUGUUAUAAACUGGGACGUCGCUAUACCAGCAAUAACGCGG
mir-2419	Scaffold_318:17756..17840	-	12	UCUGCCAUACCCUGAGACUUU	1	GAAUCUUACUGUAUGGCAG	11	((((((((((..(((((.(((((((((((.(((((((((....))))))))).)))....)))))))).)))))..)))))))))	UCUGCCAUACCCUGAGACUUUAUCAUGGUAUGAUGUUGGUUAUCUAAUAUUACACUACUGGUGGUAGAAUCUUACUGUAUGGCAG
mir-2420	Scaffold_43:112888..112936	+	12	None	0	UGAAAGCUGGUGCACGGUGU	12	((((..(..((((....(((.......)))..))))..)..)))))).(	CGUGGUUUGGCUUGAAAGCAAACGUUCUGUGAAAGCUGGUGCACGGUGU
mir-2421	Scaffold_93:268630..268678	+	12	AUUGUGUCAGCCUGUCGUUCU	10	GAACGUCAGGCUGACACAAU	2	((((((((((((((.((((((((...)))))))).))))))))))))))	AUUGUGUCAGCCUGUCGUUCUAGAAAUUAGAACGUCAGGCUGACACAAU
mir-2422	Scaffold_340:52764..52819	-	12	CAUAAUGGAGGUUUUUUACU	5	UCAAAAAAUCUGCAGAAUG	7	(((..((.((((((((((((((((.......))))))).))))))))).))..)))	CAUAAUGGAGGUUUUUUACUAGUGCCAAAAAUACUGGUCAAAAAAUCUGCAGAAUG
mir-2423	Scaffold_1:620027..620105	+	12	AGCGGGAAGGAGUGGCCGGU	10	AUCCGUGAUCGCUUUGCCCGGC	1	.((.((..(((((((((((.((.(((((((((((.......)).)))))))))))....))).).)))))))..)).))	AGCGGGAAGGAGUGGCCGGUGAUAUAACAGAGAUAAUACAGGUACUUUGUUAUUCUUAUCCGUGAUCGCUUUGCCCGGC
mir-2424	Scaffold_66:262204..262276	+	12	None	0	AUAUUUAAGAUGGGAUAA	12	(((.((..(((.....((((((.(.(((.((.(((......))).)).))).).))))))...)))..)))))	UUGAUUAAGUCGCGAUAAUAUCGGAACACUUGCAUGUCCUGGUGGGAUUGUAUGGAUAUUUAAGAUGGGAUAA
mir-2425	Scaffold_128:100429..100483	-	12	UGAGUUGGUAUGUUUCUGGU	12	None	0	(((((((((((.(..(((((.(((...)))...)))))..)..)))))))).)))	UGAGUUGGUAUGUUUCUGGUAGUACUGUACGUCACUAGGGGAAGUACCAGCUUCA
mir-2426	Scaffold_1483:5251..5295	+	12	GCUGUUAUUAUCACUGGGUG	12	None	0	..(((((((.(((((((((....))))...))))).)))))))..	GCUGUUAUUAUCACUGGGUGUGCAUCUAUUGGUGAAAAUGAUACA
mir-2427	Scaffold_103:264223..264289	+	12	CAGCGGUGAUGAUAAUAC	8	UGUAUUCAUACUGUCUGAGCUG	4	((((((((.(((..((((...(((((((((......))).)))))))))))))))))).))).)).)	CAGCGGUGAUGAUAAUACCUGGACGUGAUUUAUAAUGAUGCAUGUUGUAUUCAUACUGUCUGAGCUG
mir-2428	Scaffold_226:93068..93137	+	12	CUAGAUGAGGCAAGAGUGAG	12	None	0	.(((((.(((((((.(.((((((((((...((((....)))).)))))))))).).))))))).))))).	CUAGAUGAGGCAAGAGUGAGUGUUAUUACAAAAGUGGUCUUUAAAUAACACUCCCACUUGUCUAAUCUAA
mir-2429	Scaffold_51:80873..80966	+	12	UUUGGUGUUGUGCUGUGCAA	12	None	0	...((((((((((((((((((((((.(((.((.((((........)))).)).))).........))))).)))))))..))).)))))))...	UUUGGUGUUGUGCUGUGCAACUUAUAUCAGGAACAUUAUUUAUAAAGUGAUUGUGAAAUACAGUAAUAAGAUUGUACAUUGUAUUAAUACCUUA
mir-2430	Scaffold_751:18232..18295	+	11.583	UCAAAUGCAAUUUUUAUA	11.6	None	0	)).((((((((..(((((..(((((.(((.........))))))))..)))))))))))))...	UCAAAUGCAAUUUUUAUACAUUUGCCAACCUUAUACAUGUUGUAGACUUAUAAGUUGUAUUAAA
mir-2431	Scaffold_379:62005..62082	+	11.5	ACGUGCGUGGUAGUUUAACCU	11.5	None	0	..(..(((((.((((((..((......(((((...((......))..)))))......))..)))))))))))..)..	ACGUGCGUGGUAGUUUAACCUUUACCUUACGUUGUAGUUUGACCUUUGCGUGUGUCGUAGUGUAAGCUCCACGUGCAU
mir-2432	Scaffold_277:84322..84380	-	11.333	AUAUGAGUUUAUAUUUACA	11.3	None	0	(((((((.((...((..((((((((..(....)..))))))))..))..)).)))))))	AUAUGAGUUUAUAUUUACAUAUACAUGUAUAUGUGUGUGUAUGGGAAAGGAUUUUAUAU
mir-2433	Scaffold_322:15569..15634	-	11.25	AGGUUUAUGAUCGUAACAAU	11	None	0	..((((.(((.((.(((((((((....((((.....))))....))))))))))).))).))))..	AGGUUUAUGAUCGUAACAAUAGGUUGAGUUAAAAUUUAACGAAUUUUAUUGUUCGUUCACAAACAC
mir-2434	Scaffold_147:7212..7262	-	11	None	0	UCAUGGAAAAUUGGUUAA	11	(.....((((..(((((((((((.......))))..)))))))..)))).)	UAUAAAAAUCUUUUUUUUAAUAUUUAUUGCAUGUCAUGGAAAAUUGGUUAA
mir-2435	Scaffold_1027:10133..10198	+	11	AUGUUUAACAAGUGUCUUU	11	None	0	(((....((((((..((((.((.(((....(((....)))....)))))))))...)))))).)))	AUGUUUAACAAGUGUCUUUAUGAUGUCACAGGCAAAUGUCAAGCGCACAAGAGUUAGCUUGUCUAU
mir-2436	Scaffold_351:3439..3489	-	11	UGACGUAAAACGUGUGUG	7	UGGUAUAUAUGUGUGUGG	4	(.(((....(((((((((.((((........)))).))))))))).))).)	UGACGUAAAACGUGUGUGACGCAAGCCAGUGUGUGGUAUAUAUGUGUGUGG
mir-2437	Scaffold_105:117045..117100	-	11	None	0	UACAUGUAAUACAUUGGCUU	11	((((..((((((.((((((......(((...))))))))).))))))...))))).	GUCACUUAUUAUCUGUAUAUACAAUAGCCUAGCUUAUACAUGUAAUACAUUGGCUU
mir-2438	Scaffold_1975:4587..4650	+	11	ACUCCAAAACAGAGCACAGCG	11	None	0	((((.((((..((((...((((((((((........))))))))))...))))..)))).))))	ACUCCAAAACAGAGCACAGCGGGACUACACAUGCUCGUAGUCCCGCGGGGUUCCUUUUUCGAGU
mir-2439	Scaffold_37:88092..88142	-	11	CACGGUUCAGCUGCAUCAGG	11	None	0	..((((.(.((((((((.(((........)))..)))))))).).))))..	CACGGUUCAGCUGCAUCAGGCUUACCAACGCCCGGAUGCAGCCGUGCUGGU
mir-2440	Scaffold_413:25127..25191	+	10.75	AAUGAUGUUAUUUUAAUG	10.8	None	0	...(((((((((((..((((.........................))))..)))))))))))..)	AAUGAUGUUAUUUUAAUGAAAUCUGACAUAUAUUUACCCUUUUGCUUCAGGGAAAUAGCAUUUGU
mir-2441	Scaffold_947:16789..16827	+	10.65	AAGAAUGAUGAAAAAUGGA	10.7	None	0	(.(((((((.(....(((.....)))..).))))))).)	AAGAAUGAUGAAAAAUGGAAUUACCGCCUGAUUAUUCAU
mir-2442	Scaffold_60:21015..21063	-	10.5	None	0	GCCUUUCGGUUUAAAAAA	10.5	((((((((.((((.((((((......))))))..)))).))))))))).	UUUUAAAUGGAAAAUUUAUUAUGUUAAAUGGGCCUUUCGGUUUAAAAAA
mir-2443	Scaffold_5:414483..414536	+	10.5	None	0	UGAAUUCGAAAAGGCCAAAC	10.5	((((((.......((((((((((.....))))))))))..))))..))))).((	CUUUCGUUUUUUUUUCGAUCGAGCGGCAUUCGAUUGAAUUCGAAAAGGCCAAAC
mir-2444	Scaffold_31:14036..14079	+	10.5	UUAUGAAAUAUUUGAAGAA	10.5	None	0	(((.(((((.(((((((...........)))))))))))).)))	UUAUGAAAUAUUUGAAGAAAAAAACGAACUUUAAGAUUUUCUAA
mir-2445	Scaffold_981:9962..10016	+	10.5	CACUAAAAUGAGGGACAGAG	8.5	CCUCUGUCCCUACUUUUAGUGC	2	((((((((..((((((((((.((((....)))).))))))))))..)))))))).	CACUAAAAUGAGGGACAGAGAGAAACUAUUUUCCCUCUGUCCCUACUUUUAGUGC
mir-2446	Scaffold_142:209915..209968	+	10.5	GGCAUUGAUAUGUGGGUUGG	10.5	None	0	(((((.(.(((((...(..((...........))..).....))))).))))))	GGCAUUGAUAUGUGGGUUGGAAUAUGCGAGAAUCUGGGAGAAGCGUAACAUGCC
mir-2447	Scaffold_41:287055..287145	-	10.2	UGUGUGUUUCAUUUCGUUG	10.2	None	0	((((.((((((....((((((((((.((.((((((((........)))))))).....)).)))).)))))).......))))))..))))	UGUGUGUUUCAUUUCGUUGCUUAAUUAGUUGCAAAAUAAUCAUUAGUUUUGUAUCAUCCUUGUUGUAGCAGCUUUUUGCUGAAAUUUUACA
mir-2448	Scaffold_100:95879..95940	+	10	None	0	UAAACAAUGCUUGGAUCUUGG	10	((.(((.((((.((((...(((...((((((....))))))..)))..)))))))).)))))	UUUAAGUUCUACAGCAGUGGUUCUUAAACUUUCUGGGGUUUUAAACAAUGCUUGGAUCUUGG
mir-2449	Scaffold_264:58424..58477	-	10	UAAAUAUAAUGUCAUUUAUACAU	1	UAAAUGAUUUAUAUUUACAG	9	..(((((((.(((((((((.(((.....)))..))))))))))))))))((((.	UAAAUAUAAUGUCAUUUAUACAUUAUUUAUGCAAUAAAUGAUUUAUAUUUACAG
mir-2450	Scaffold_26:225149..225194	+	9.5	CGGUUUAAUUGGAUGGAA	9.5	None	0	(((..((((..((((((...........)).))))..))))..)))	CGGUUUAAUUGGAUGGAAAAUAUGAGCGUCUCGUCUGGUUGUCCCG
mir-2451	Scaffold_138:134131..134191	-	9	None	0	AUUGAAUAGUUUAGUGAG	9	((((((((((....(((((((((((((........)))))).))))))))))))))).).)	CCCUAGGCUACGCAUUUAAUGAGUAAAUUUAUUCUUUUACUAUAUUGAAUAGUUUAGUGAG
mir-2452	Scaffold_54:160604..160656	-	9	None	0	GGCAUUUGGGAUUACAGCG	9	(((..((((..(((.(((.(((.........))).))).)))..))))..)))	CGUCAUAAUAGCAACUGUGACAUCAAGAACUUGUGGCAUUUGGGAUUACAGCG
mir-2453	Scaffold_33:322623..322692	+	9	None	0	UGAUGUUAUUUUAGGUUU	9	((.(((((((((.((.((((.((((.(((((....)))))))))..)))).)).))))))))).))))..	UUUAAAUAACAUGAUCUUUGCUAUCGUUUUUUAAAAAAAAGAUAAAUAAAAAUGAUGUUAUUUUAGGUUU
mir-2454	Scaffold_68:129454..129519	+	9	UAAUGAUUAGUAUGUGGCUU	9	None	0	((((((((((..((.(((.(((.((.(((.....))).))....))).))).))..))))))))))	UAAUGAUUAGUAUGUGGCUUUUUUAUAUCUAGCCGAUUUAUUUUAAAUGCCCCAAUUUAAUUAUUG
mir-2455	Scaffold_259:58478..58527	+	9	UUUAUAGAAUAUGUAUGUAA	9	None	0	((((.(((((((((((((((.((....)).))))))))))))))).))))	UUUAUAGAAUAUGUAUGUAACUUACAUAACUUACAUACAUAUUCUUUGAA
mir-2456	Scaffold_104:215425..215467	-	9	None	0	UACACUGUAAGAGAGUGCG	9	((((.(((...(((.(((......))))))....))).)).))	CGACCCUUCAAGGUAGUAGUUUCAUACACUGUAAGAGAGUGCG
mir-2457	Scaffold_180:152449..152509	-	8.667	ACAGAAAAGAUUGCUUCG	7.7	None	0	.((..((((((((....(((((((((.......))))))))).......)))))))).)).	ACAGAAAAGAUUGCUUCGCAGUAAGUAAAUAUAACUUAUUGCUUUUUUUUAAUCUUUAUGG
mir-2458	Scaffold_803:9439..9498	+	8.35	None	0	AGCUAAUGAAUCGUUUCA	8.3	((..((((.(((((...(((((..(((((.....)))))..)))))))))).))))..))	UGCUAUGAAUCGUUUUAAGUUUGUUUAAACCUUAUUUAAUAAAGCUAAUGAAUCGUUUCA
mir-2459	Scaffold_852:11880..11917	+	8	None	0	AGGGUUUGUCAUGGAGUU	8	((((((((.(((((.......))))).))))...))))	GGCUUGACUGACCCAAUCUUAGGGUUUGUCAUGGAGUU
mir-2460	Scaffold_11:248092..248147	-	8	UGAAUUGAUGAAUUUUGA	8	None	0	((..((((((...((((((((.((.((.....)))).))))))))))))))...))	UGAAUUGAUGAAUUUUGACUUAGUUAUGUCCAAUACCAAGUCGAAUAUCAAGUACA
mir-2461	Scaffold_55:292433..292475	+	8	AAUAUUUUUAACGAUUUUC	8	None	0	(((((((((...(((..(((.....))).)))..)))))))))	AAUAUUUUUAACGAUUUUCUCUUUCAGGCAUCAAAGAAGUGUU
mir-2462	Scaffold_65:177756..177799	+	8	None	0	UAAUGAUAUUGUACAGUGA	8	(((.......((((((((((......)))).))))))....)))	UUAACAAAACACAAUGCAUUUAAUUUAAUGAUAUUGUACAGUGA
mir-2463	Scaffold_103:4075..4130	-	8	AGAUGGGGUUGAGAGCGAAG	8	None	0	((((((..((..(((((((((((.....))).....))))))))..))..))))))	AGAUGGGGUUGAGAGCGAAGUCGUUGAACGAGUUUCUUUCGCUUCUGGUUCCAUCU
mir-2464	Scaffold_285:75951..76031	-	8	UAUGUGAAAGUAAUGGUG	8	None	0	((((((..((((((((((((((((.((((((.....)))).............))))))))))))))...)))).))))))	UAUGUGAAAGUAAUGGUGCCGCGUUGUACAGAAAACCUGUUUUACAAGAAAGAACAUGCGGUACCAUACCUGCUACGCGUG
mir-2465	Scaffold_1:415230..415279	+	8	None	0	UUAAUGUAUUAUAUGAUUGU	8	(((((((((((((((((.............))))))))...)))))))))	ACAAUCAUAUACAUUAAAAUGUUAUUAAAAUUAAUGUAUUAUAUGAUUGU
mir-2466	Scaffold_187:58455..58540	+	8	AAGCUCUUCCUCAAAAUUU	3	UAAAUUUGGUAGAAGAGCUU	5	(((((((((..(.(((((((((.((((..(((((...............)))))..))))....))))))))).)..)))))))))	AAGCUCUUCCUCAAAAUUUAUUAGUGCUGAUAUACUUCUUAUCAAAUAAUAUGUUGGUACAAAAAAUAAAUUUGGUAGAAGAGCUU
mir-2467	Scaffold_1596:4793..4853	+	8	None	0	UAAUCUUUGUAAUCCUGUU	8	((((((((((((......((((.((.......)).))))........)))))..)))))))	AAUAGGAAUAAAAUACUGUAUCUGUUACUUCUGCUGGUAAACUAAUCUUUGUAAUCCUGUU
mir-2468	Scaffold_97:8600..8647	+	8	AAGAUUUUAUAAAAAGGUG	8	None	0	((((((((.((.....((((((....)))))).....)).))))))))	AAGAUUUUAUAAAAAGGUGUCUUGAUGGACACAGGUAUAAGAAGUUUU
mir-2469	Scaffold_405:11196..11247	-	8	UUCUAUCAAUAAUCUCUCCC	8	None	0	((((..(...(((((..((((....))))......)))))....)..))).)	UUCUAUCAAUAAUCUCUCCCUUUGUGGGGUACCAAAGAUUUAGGGGCAGGUA
mir-2470	Scaffold_1337:4829..4902	+	8	CAUGCUGAUUGUGACGUAA	8	None	0	.(((((((((((..((((..(((((((.((((((.....))))))..)))))))..))))))))))).).))).	CAUGCUGAUUGUGACGUAAUAAGUGUUUAAACAAAGCUUUUGUUUCCAACAUUUUGUGCGGCAAUUAUGACAUC
