# Supplementary material for: miRTRAP, a computational method for the systematic identification of miRNAs from high throughput sequencing data
Source: Genome Biol. 2010 Apr 6;11(4):R39. doi: 10.1186/gb-2010-11-4-r39 (PMC2884542; doi:10.1186/gb-2010-11-4-r39)
Supplement: Additional file 4 — Supplemental Table 6. Details of conserved Ciona miR family members. [file gb-2010-11-4-r39-S4.XLS]

## Sheet: Sheet1
#	miR name	miR sequence	Total reads	Genomic location
1	mir-7	UGGAAGACUAGUGAUUUUGU	498	Scaffold_116:233683..233877:+
2	mir-8a	UAAUACUGCCUGGUAAUGGUG	8708	Scaffold_1272:8247..8441:+
3	mir-8b	UAACACUGUCUGGUAAAGAU	20945	Scaffold_1272:8664..8862:+
4	mir-9	UCUUUGGUUAUCCAGUUUGA	81	Scaffold_171:195331..195504:+
5	mir-15	UAGCAGCACACAAAACUAUC	1521	Scaffold_52:196423..196597:-
6	mir-27	UCACAGUGGUUAUAUACUGC	28517	Scaffold_31:25475..25671:-
7	mir-29	UAGCACCAUUAGAAAAUGGU	3816	Scaffold_35:15001..15174:+
8	mir-92-1	UAUUGCACUUGUCCCGGCCU	4031	Scaffold_168:26962..27157:+
9	mir-92-2	UAUUGCACUUCCCUAGACUG	11333.5	Scaffold_168:27264..27458:+
10	mir-92-3	UAUUGCACUUGUCCCGGUCU	1673	Scaffold_20:505402..505594:+
11	mir-92-4	UAUUGCACCUGUCCCGGCCG	4551	Scaffold_20:505737..505930:+
12	mir-92-5	UAUUGCACUCGUCCCGGUCU	4780	Scaffold_20:506211..506383:+
13	mir-96	UUUGGCACUUGCACAAUAUU	324	Scaffold_291:70683..70856:-
14	mir-126	CGUACCGUGAGUAAUAAAGC	3460	Scaffold_196:41470..41618:-
15	mir-132	AACAGUGACACCAUGUAUUG	2960	Scaffold_380:26518..26711:-
16	mir-135-1	UAUGGCUUUCUUUUCCUGUGUG	118	Scaffold_292:34111..34283:+
17	mir-135-2	UAUGGCUUUUACAUUCCUGUGU	156	Scaffold_292:33667..33841:+
18	mir-153	UUGCAUAGUAACAAAAGUGA	16340	Scaffold_27:231910..232106:+
19	mir-182	CUUGGCAAAAUAUAGAACUC	647	Scaffold_291:70204..70374:-
20	mir-183	UAUGGCACUGGUAGAAUUCA	693	Scaffold_291:71652..71822:-
21	mir-196	UAGGUAGUUUAAAGUUGUGG	9374	Scaffold_81:252546..252718:-
22	mir-281	UGUCAUGGAGUUGCUCUCUUAU	848	Scaffold_211:21095..21264:+
23	mir-367	UAUUGCACAUUGGAAUGGUA	28494	Scaffold_223:144036..144212:-
24	mir-375	CUUGUUCGUUCGGCUCGCGU	324	Scaffold_76:12817..12990:-
25	mir-454	UAGUGCAAUUUGUUGUAGCUUG	23378	Scaffold_12:63141..63337:+
