# Supplementary material for: miRTRAP, a computational method for the systematic identification of miRNAs from high throughput sequencing data
Source: Genome Biol. 2010 Apr 6;11(4):R39. doi: 10.1186/gb-2010-11-4-r39 (PMC2884542; doi:10.1186/gb-2010-11-4-r39)
Supplement: Additional file 5 — Supplemental Table 7. Details of Ciona specific family members. [file gb-2010-11-4-r39-S5.XLS]

## Sheet: novelCionaFamilyMembers.txt
Name	miR sequence	arm	Total reads	Location
mir-2200-1	UGAAACUUGCGUGGAACGGG	5p	97746.8	Scaffold_71:313209..313380:+
mir-2200-2	UGAAACUUGCAAGAACGGGC	5p	18281.7	Scaffold_71:314364..314558:+
mir-2200-3	CGAAACUUGCGUGGAACAGG	5p	13458.8	Scaffold_71:316498..316692:+
mir-2200-4	UGAAACUUGCAGGAACGGGC	5p	146831	Scaffold_71:314004..314200:+
mir-2200-5	UGAAACUUCUUCGGAACAGG	5p	41084	Scaffold_20:189303..189451:+
mir-2200-6	CGAAACUUGCGUGGAACAGG	5p	13831.8	Scaffold_71:314729..314923:+
mir-2200-7	CGAAACUUGCGUGGAACAGG	5p	13327.8	Scaffold_227:404..598:+
mir-2200-8	UGAAACUUCGCUGGAACAGG	5p	39697	Scaffold_20:190129..190325:+
mir-2200-9	UGAAACUUCUUUAGAAAGGG	5p	95315.5	Scaffold_71:312616..312811:+
mir-2200-10	UGAAACUUGCUUAGUACGGG	5p	157456	Scaffold_71:312797..312994:+
mir-2200-11	UGAAACUUGCAGGAACGGGC	5p	148775	Scaffold_71:313689..313884:+
mir-2200-12	GAUGUUAUUGCAAGUUUUAA	3p	37079	Scaffold_71:312148..312342:+
mir-2201-1	UGGAACUUAUACGAACAGGC	5p	13759.5	Scaffold_71:313787..313962:+
mir-2201-2	AGGAACUUCCCAAGGAACAG	5p	246420	Scaffold_20:190253..190447:+
mir-2201-3	UGGAACUUAUACGAACAGGC	5p	13785.5	Scaffold_71:314161..314358:+
mir-2201-4	CGGAACUUUCCAAGGAACAG	5p	111873	Scaffold_20:189509..189658:+
mir-2201-5	UGGAACUUGUUUUGAACAGG	5p	5436	Scaffold_71:312462..312657:+
mir-2201-6	UGGAACUUAUUUUGAACAGG	5p	20521.5	Scaffold_71:312325..312523:+
mir-2201-7	UGGAACUUACUAAUGAACAG	5p	85958	Scaffold_20:188298..188470:+
mir-2201-8	UGGAACUUAUUUUGGACAGG	3p	52.5	Scaffold_102:200842..201012:+
mir-2201-9	UGGAACUUGCAUGAACAGGC	5p	6758.5	Scaffold_71:313002..313195:+
mir-2201-10	UGGAACUUAUGCGAACGGGC	5p	40293	Scaffold_71:314567..314715:+
mir-2201-11	UGGAACUUGCAUGAACAGGC	5p	10705.5	Scaffold_71:312040..312234:+
mir-2202-1	UGAGUUGGUUAUACAUUCUU	5p	58.233	Scaffold_83:286336..286509:-
mir-2202-2	UGAGUUGGUGCUAUCAUACU	5p	132.333	Scaffold_1669:1..143:-
mir-2202-3	UGAGUUGGUUAUCAUUGUUG	5p	65	Scaffold_83:284895..285067:-
mir-2202-4	UGAGUUGGUUAUACAUUCUU	5p	58.733	Scaffold_1669:1141..1314:-
mir-2202-5	UGAGUUGGUUAUACAUUCUU	5p	57.567	Scaffold_1669:1338..1508:-
mir-2202-6	UGAGUUGGUGCUAUCAUGCU	5p	244	Scaffold_83:287899..288069:-
mir-2202-7	UGAGUUGGUUAUACAUUCUU	5p	55.833	Scaffold_83:283369..283542:-
mir-2202-8	UGAGUUGGUUAUUCAAUCUUGCG	5p	33.5	Scaffold_83:288514..288686:-
mir-2202-9	GUGAGUUUGUUGUAUUGUGGU	5p	9	Scaffold_1440:5325..5497:-
mir-2203-1	UGGAACAUGUACGUAAGGGC	5p	60672.6	Scaffold_71:312895..313043:+
mir-2203-2	UGGAACAUGUAAAUAAGGGC	5p	69460.8	Scaffold_71:311923..312095:+
mir-2203-3	UGGAACAUACAGGUAAGGGC	5p	61942	Scaffold_71:311733..311929:+
mir-2203-4	UGGAACAUGUAAGUAAGGGC	5p	65211.2	Scaffold_71:315183..315377:+
mir-2203-5	UGGAACAUGAUCGUAAGGGC	5p	69806.5	Scaffold_71:313353..313547:+
mir-2203-6	UGGAACAUGUAAGUAAGGGC	5p	65616.1	Scaffold_71:314971..315143:+
mir-2203-7	UGGAACAUGUAAGUAAGGGC	5p	65143.2	Scaffold_71:315022..315216:+
mir-2203-8	UGGAACAUGCAGGUAAGGGC	5p	24136	Scaffold_71:312745..312940:+
mir-2203-9	GGGAACAUUCCGGUAAGGGA	5p	46018.3	Scaffold_71:312259..312455:+
mir-2204-1	UUGAACUUUCUAAGUAAU	5p	66	Scaffold_30:324207..324376:+
mir-2204-2	UUGAACUUUCUAAGGAAUAG	5p	71217	Scaffold_20:190005..190202:+
mir-2204-3	UGAACUUUACCACGAAAAGG	5p	39866.5	Scaffold_20:189892..190063:+
mir-2204-4	UGAACUUUACCAUGAAAAAG	5p	72886	Scaffold_20:191768..191916:+
mir-2204-5	UGAACUUUCCCAGGAAUAAG	5p	72367	Scaffold_20:189659..189854:+
mir-2205-1	UGGCAGUAUGCGCAAGUUAG	5p	57	Scaffold_38:153441..153613:-
mir-2205-2	UGGCAGUGAUCGCAAGUUAG	5p	200.5	Scaffold_38:152786..152957:-
mir-2205-3	UGGCAGUGAUCGCAAGUUAG	5p	284.5	Scaffold_38:153236..153407:-
mir-2206-1	UAUUGCACAUGUUGUACCAA	3p	1683.5	Scaffold_223:143857..144048:-
mir-2206-2	UAUUGCACACUAAUGUACCCU	3p	655	Scaffold_223:143804..143952:-
mir-2206-3	UAUUGCACUUUUACUGUACC	3p	862	Scaffold_223:143918..144111:-
mir-2207-1	CAAGUUUGUCGCCAUACUUC	3p	1539	Scaffold_2489:885..1079:+
mir-2207-2	CAAGUUUGUCGCCAUACUUC	3p	1539	Scaffold_56:297092..297286:+
mir-2208-1	CACAGUGGAGGUAAAGAUUG	5p	208598	Scaffold_1176:10047..10219:-
mir-2208-2	UCACAGUGGAGGUAUACCUU	5p	50015	Scaffold_1337:4631..4806:+
mir-2209-1	UUCUAUUUUGUUGGUUUUC	5p	3150.75	Scaffold_3:463094..463265:+
mir-2209-2	UUCUAUUUUGUUGGUUUCU	3p	148.333	Scaffold_73:251641..251812:+
mir-2210-1	AAGCUUAUGUUCAUGUAUGC	5p	10.5	Scaffold_341:29608..29782:+
mir-2210-2	AAGCUUAUGUUCAUGUAUGC	5p	11.5	Scaffold_341:31083..31257:+
mir-2211-1	UAGGCUGCUAAUGCAAGCCC	3p	306	Scaffold_312:69402..69597:-
mir-2211-2	UAGGCUGCUAAUGCAAGC	3p	247	Scaffold_110:223536..223729:+
mir-2212-1	UUUUGAAUGAAAUGGUGUUG	3p	11	Scaffold_162:209355..209527:+
mir-2212-2	UUUUGAAUGAAAUGGUGUUG	3p	11	Scaffold_168:1928..2100:+
mir-2213-1	UUACAGAAAGCGUGUGUGUG	3p	35859	Scaffold_430:7861..8031:+
mir-2213-2	UUACAGAAAGCGUGUGUGUG	3p	37123	Scaffold_430:7550..7741:+
mir-2214-1	GGAUAGGUUGAAUUCAUCGU	3p	5543	Scaffold_288:23457..23648:+
mir-2214-2	GGAUAGGUUGAAUUCAUCGU	3p	5543	Scaffold_288:20585..20776:+
mir-2215-1	UGUUCUGUGAUCUUAAAGG	3p	13.167	Scaffold_225:126298..126471:-
mir-2215-2	UGUUCUGUGAUCUUAAAGG	5p	13.167	Scaffold_151:104992..105166:+
mir-2216-1	UGUGCUGUAUAUGCACUUCU	5p	120602	Scaffold_2704:661..855:+
mir-2216-2	UGUGCUGUAUAUGCACUUCU	5p	120602	Scaffold_421:59572..59766:+
mir-2217-1	CGGAACAUUGUUGGAACGGG	5p	232160	Scaffold_20:189716..189912:+
mir-2217-2	AGGAACAUUCUGUGGAACGG	5p	29564	Scaffold_20:190393..190591:+
mir-2218-1	GAGUAUUCAGUUGUGUGUG	3p	93.5	Scaffold_757:22337..22507:-
mir-2218-2	GAGUAUUCAGUUGUGUGUG	3p	93.5	Scaffold_549:43697..43867:-
mir-2219-1	UGUGGUUAAGUUGGUGCA	5p	194.5	Scaffold_622:17612..17781:+
mir-2219-2	GUGUGGUUGGUUGGUGGUUG	5p	146	Scaffold_1543:4621..4792:-
