# Supplementary material for: miRTRAP, a computational method for the systematic identification of miRNAs from high throughput sequencing data
Source: Genome Biol. 2010 Apr 6;11(4):R39. doi: 10.1186/gb-2010-11-4-r39 (PMC2884542; doi:10.1186/gb-2010-11-4-r39)
Supplement: Additional file 6 — Supplemental Table 8. List of conservation between C. intestinalis and C. savignyi miRs. [file gb-2010-11-4-r39-S6.XLS]

## Sheet: productAlignmentDetails.txt
miR Name	5' miR C.intestinalis location	5' miR Total Reads	5' miR sequence	5' miR C.savignyi orthologous sequence	Conserved	3' miR C.intestinalis location	3' miR Total Reads	3' miR sequence	3' miR C.savignyi orthologous sequence	Conserved
cin-mir-1497	Scaffold_309:72957..72976:+	57	ACCACTTGTGAATCTCCAAC	ACCTCTTGTAAATCTCCAAC	NO	Scaffold_309:73000..73019:+	1.40942e+06	TTGAAGAATTGCAGGTGGTA	TTGAAGAATTGCAGGTGGTA	YES
mir-2201-2	Scaffold_20:190296..190315:+	245020	AGGAACTTCCCAAGGAACAG	AGGAACTTCCCAAGGAACAG	YES	Scaffold_20:190329..190348:+	1200	CCTGTCCCCGGGCATTCCGA	CCTGTACCCGGGCATTCCGA	NO
mir-2217-1	Scaffold_20:189812..189831:+	230511	CGGAACATTGTTGGAACGGG	CGGAACATGGTTGGAACGGG	YES	Scaffold_20:189845..189864:+	1391	GCTCGCTCCGCAATGCACCC	GTCCGTTGCGCGATGCTCCT	NO
mir-2208-1	Scaffold_1176:10163..10182:-	208539	CACAGUGGAGGUAAAGAUUG	NA	NO	Scaffold_1176:10125..10144:-	55	CGAUUUUUGCUUUCCACUGC	NA	NO
mir-2234	Scaffold_31:66733..66752:-	195762	AAAGTGCAACTGTGTAAACC	AAAGTGCAACTGTGTAAACC	YES	Scaffold_31:66699..66718:-	161	GTTTACATTGCATGCACTTA	GTTTGCATTGAATGCACTTC	NO
mir-2200-10	Scaffold_71:312895..312914:+	154887	TGAAACTTGCTTAGTACGGG	AGCAGATGAACCAGT-----	NO	Scaffold_71:312926..312947:+	106	GCCGTTCTTTGCAAGTTTTGTT	#NAME?	NO
mir-2200-11	Scaffold_71:313732..313751:+	146728	TGAAACTTGCAGGAACGGGC	TAGAACTAATGAGGCAGTGC	NO	Scaffold_71:313765..313783:+	29	GTCTTTTTCAACAGGTTTC	AGCTTTAAAAAGGTGTTT-	NO
mir-2200-4	Scaffold_71:314101..314120:+	146728	TGAAACTTGCAGGAACGGGC	TGCTACTTTACTGAGCTG--	NO	Scaffold_71:314134..314154:+	12	GTCCTTTCCAACAGGTTTCGC	#NAME?	NO
mir-2216-2	Scaffold_421:59671..59690:+	1.66667	TGTGCTGTATATGCACTTCT	--------------------	NO	Scaffold_421:59706..59725:+	120584	TAAGTGCATGTATGGTGCTA	--------------------	NO
mir-2216-1	Scaffold_2704:760..779:+	1.66667	UGUGCUGUAUAUGCACUUCU	NA	NO	Scaffold_2704:795..814:+	120584	UAAGUGCAUGUAUGGUGCUA	NA	NO
mir-2201-4	Scaffold_20:189556..189575:+	105956	CGGAACTTTCCAAGGAACAG	CGGAACTTTCCAAGGAACAG	YES	Scaffold_20:189595..189614:+	658	CCTGTTGCTGGGAATTCCCA	CCTGTTGTTGGGAATTCCCA	YES
mir-2200-1	Scaffold_71:313253..313272:+	97701.8	TGAAACTTGCGTGGAACGGG	--------------------	NO	Scaffold_71:313285..313304:+	37	GCCGTTGTAAACATGTTTCG	TACATTGTATACAATAT---	NO
mir-2235	Scaffold_22:153613..153632:-	95533.5	AAAGTGCAACTTTGATAGTG	#NAME?	NO	Scaffold_22:153581..153600:-	171	CGCTATCAGATGTGCTCTTA	--------------------	NO
mir-2200-9	Scaffold_71:312662..312681:+	93082.5	TGAAACTTCTTTAGAAAGGG	TTAAA--TCAGAGAAAAGAC	NO	Scaffold_71:312692..312711:+	404	GCTCATTCTAGGACGTTTTA	TCCACTTATATGTTAGTAGA	NO
mir-2201-7	Scaffold_20:188326..188345:+	77256	TGGAACTTACTAATGAACAG	TGGAACTTACTAATGAACAG	YES	Scaffold_20:188405..188424:+	8638	CCTGTTGTAAGTAAGCTCCA	CCTGTCGTCAGTACATTCCG	NO
mir-2204-4	Scaffold_20:191823..191842:+	56392	TGAACTTTACCATGAAAAAG	TGAACTTTACCATGAAAATG	YES	Scaffold_20:191860..191879:+	16432	AGGGTTTTTCATGGAGTTCG	AGGCCTTTTCATGAAGTTCC	NO
mir-2204-5	Scaffold_20:189697..189716:+	69229	TGAACTTTCCCAGGAATAAG	TGAACTTTCCCAGGAATAAG	YES	Scaffold_20:189736..189755:+	2786	ACTTACTCCCGGGAGTTCTC	ACTTACCCTGGGGAGTTCTC	NO
mir-2203-5	Scaffold_71:313449..313468:+	69747	TGGAACATGATCGTAAGGGC	#NAME?	NO	Scaffold_71:313478..313495:+	25	GTCCTTTCCCTTATGTTC	ATCCAT------------	NO
cin-let-7b	Scaffold_138:96720..96741:+	69530.5	TTGAGGTAGTAGGTTATGTTGT	TTGAGGTAGTAGGTTATGTTGT	YES	Scaffold_138:96768..96789:+	9	ACCATGACCTTCTAACCTCTGC	AACATGACTTACTCATCTCTGC	NO
mir-2203-2	Scaffold_71:311968..311987:+	69376.8	TGGAACATGTAAATAAGGGC	--------------------	NO	Scaffold_71:311999..312018:+	84	TCCTTTGTTTCTATGTTTCA	#NAME?	NO
mir-2203-6	Scaffold_71:315015..315034:+	65547.1	TGGAACATGTAAGTAAGGGC	--------------------	NO	Scaffold_71:315047..315067:+	20	GTCGTTACCAACATGTTTTAC	GTCACTACTAATGTGGGTCAA	NO
mir-2203-4	Scaffold_71:315279..315298:+	65028.2	TGGAACATGTAAGTAAGGGC	TGTGGCCCATA---------	NO	Scaffold_71:315308..315327:+	28	GTCATTATTTTCATGCTTCA	#NAME?	NO
mir-2203-7	Scaffold_71:315119..315138:+	65026.2	TGGAACATGTAAGTAAGGGC	--------------------	NO	Scaffold_71:315150..315169:+	23	GTCATTACTTCCATGTTTCA	--------------------	NO
mir-2203-3	Scaffold_71:311829..311848:+	60944	TGGAACATACAGGTAAGGGC	CGG-----------------	NO	Scaffold_71:311863..311882:+	985	TCTTTAACTGGGTGTTCAAA	--------------------	NO
mir-2203-1	Scaffold_71:312990..313009:+	60506.6	TGGAACATGTACGTAAGGGC	--------------------	NO	Scaffold_71:313020..313039:+	21	GCTATTACTTATATGTTGCA	ATCATAATCTATATTTTTGA	NO
mir-2204-2	Scaffold_20:190045..190064:+	57196	TTGAACTTTCTAAGGAATAG	TTGAACTTTCTAAGGAATAG	YES	Scaffold_20:190084..190103:+	2977	CCTAATTCTTGAAAGTCAAC	CCTACTTCTCGAAAGTCAAC	NO
cin-mir-124-2	Scaffold_310:18762..18781:-	1751	CGTGTTTACTGTGGACCTTG	#NAME?	NO	Scaffold_310:18726..18745:-	49699	TAAGGCACGCGGTGAATGCC	TAAGGCACGCGGTGAATGCC	YES
cin-mir-124-1	Scaffold_310:18902..18921:-	1480.5	AGTATTTATTGTGGACCTTG	CGTGTTTATTGTGGACCTTG	NO	Scaffold_310:18866..18885:-	49717	TAAGGCACGCGGTGAATGCC	TAAGGCACGCGGTGAATGCC	YES
mir-2236	Scaffold_232:60205..60224:-	196	CCCAAAGTGTCGGCGCATAT	CCCAAAGCGCTTGTGCATTT	NO	Scaffold_232:60171..60190:-	50909	ACATGTACCGTCGCTCTGGG	ACATGTACCATCGCTCTGGG	YES
mir-2208-2	Scaffold_1337:4673..4692:+	49545	UCACAGUGGAGGUAUACCUU	NA	NO	Scaffold_1337:4709..4728:+	470	ACGGUAGCAUUCACUGUAAC	NA	NO
mir-2203-9	Scaffold_71:312306..312325:+	45145	GGGAACATTCCGGTAAGGGA	GTAAAAGT------------	NO	Scaffold_71:312336..312355:+	830	TTTCCTTTCCACAATGTTCG	#NAME?	NO
mir-2237	Scaffold_24:158876..158895:-	41901.5	ACACAGTGATGAGAGTTAGC	ACACAGTGATAGAAGTTAGC	YES	Scaffold_24:158841..158860:-	45	CAGCTCTATCGTCATTGTAT	CAGCTGCTTCTACATTGTTC	NO
cin-let-7d	Scaffold_95:49244..49265:-	41701	TGAGGTAGTTGGTTGTATTGTT	TGAGGTAGTTGGTTGTATTGTT	YES	Scaffold_95:49207..49225:-	11	CTATACAGCCCGCTAGCTT	CTATACAGCCAGCTAACTT	YES
mir-2200-5	Scaffold_20:189345..189364:+	31747	TGAAACTTCTTCGGAACAGG	TGAAACTTCTTCGGAACAGG	YES	Scaffold_20:189409..189428:+	9303	GGCCTCTCTCGGAGGTTTCA	GGCCTTTTTCAGACGTTTCT	NO
mir-2201-10	Scaffold_71:314616..314635:+	40175	TGGAACTTATGCGAACGGGC	--------------------	NO	Scaffold_71:314646..314665:+	97	GTCAATTCGTTTAAGCTCAA	#NAME?	NO
mir-2204-3	Scaffold_20:189931..189950:+	34850.5	TGAACTTTACCACGAAAAGG	TGAACTTTACCACGAAAAGG	YES	Scaffold_20:189968..189987:+	4960	AGACTTTTCAGGTAGTTCAC	AGACGTTTCAGGTAGTTCAC	NO
mir-2238	Scaffold_421:58408..58427:+	1317	GGAGCACAATATGTAGTTTA	--------------------	NO	Scaffold_421:58443..58462:+	37963	TAAGTGCATTGCGTGCTCCA	--------------------	NO
mir-2239	Scaffold_31:25696..25715:-	36960	GCACAGUGCUCUAGGAAAGU	NA	NO	Scaffold_31:25661..25680:-	1187	CUUUUCUCUGGCACUGCGAG	NA	NO
mir-2213-2	Scaffold_430:7645..7664:+	1260	GCACCACGAGCUUUUUGGAA	NA	NO	Scaffold_430:7677..7696:+	35858	UUACAGAAAGCGUGUGUGUG	NA	NO
mir-2200-12	Scaffold_71:312192..312211:+	36984	TGAAACTTGCAAGGAACAGG	--------------------	NO	Scaffold_71:312225..312244:+	14	GATGTTATTGCAAGTTTTAA	--------------------	NO
mir-2213-1	Scaffold_430:7937..7956:+	1	GCUACGCAGACUUUCUGUAC	NA	NO	Scaffold_430:7971..7990:+	35858	UUACAGAAAGCGUGUGUGUG	NA	NO
mir-2240	Scaffold_8:593521..593543:-	35542	GGCAAUAUCACGAUGUGCUGUUG	NA	NO	Scaffold_8:593487..593506:-	11	ACAGACACUGUGACAUUGCA	NA	NO
mir-2200-8	Scaffold_20:190175..190194:+	30849	TGAAACTTCGCTGGAACAGG	TGAAACTTCGCTGGAACAGG	YES	Scaffold_20:190206..190225:+	3823	GAGCTGTTCACGAAGTTTTA	GTACTGTTCACGAAGTTTTT	NO
mir-2241	Scaffold_409:48018..48039:+	21481	TGTGCAAAGCCCAATCATGTCT	TGTGCAAAGCCCAATCATGTCT	YES	Scaffold_409:48050..48069:+	11250.5	GACGGGTTGGTTTTGCATGT	GACGGGTTGGTTTTGCATGT	YES
mir-2242	Scaffold_761:12254..12275:-	30713	ACAATTGCACTCGTCTGTACCG	ACAATTGCACTCGTCTGTACCG	YES	Scaffold_761:12219..12238:-	1590	CGGACAACGATGGCAATGCT	CGGACAGCGACGGCAATATA	NO
mir-2217-2	Scaffold_20:190418..190437:+	28111	AGGAACATTCTGTGGAACGG	AGGAACATTCTGTGGAACGG	YES	Scaffold_20:190475..190494:+	1313	AGCTGTTTCACGGCGTTCCA	AGCTTTTCCGCAGCGTTCCG	NO
cin-mir-1	Scaffold_844:21076..21095:+	16	ACCTACTTCTTTACATCTTC	ACCTACTTCTTTACATCCTC	YES	Scaffold_844:21149..21170:+	28888.5	TGGAATGTAAAGAAGTATGCGT	TGGAATGTAAAGAAGTATGCGT	YES
mir-27	Scaffold_31:25555..25574:-	27661	UCACAGUGGUUAUAUACUGC	NA	NO	Scaffold_31:25518..25537:-	615	AUGCAGUAUAUCCAUCGUGC	NA	NO
mir-367	Scaffold_223:144153..144172:-	352	AGTGCTATTCATGTGCAAGA	AGTGCTATTTGTGTGCAAAA	YES	Scaffold_223:144117..144136:-	27714	TATTGCACATTGGAATGGTA	TATTGCACATTGGAATGGTA	YES
mir-2243	Scaffold_168:27807..27826:+	26	CGGTCAATACCAGATGCAAA	CGGTCAATATCGGATGCAAT	YES	Scaffold_168:27842..27861:+	26719	CATTGCACTGTTATTGATCT	CATTGCACTGTTATTGATCT	YES
mir-2203-8	Scaffold_71:312791..312810:+	24066	TGGAACATGCAGGTAAGGGC	TGGGAGATGTTAAT------	NO	Scaffold_71:312821..312843:+	19	ACCCTTAACTGTCTGTTTAAAAC	#NAME?	NO
cin-let-7c	Scaffold_138:96913..96931:+	23720.5	TGAGGTAGTAGGTTATATC	TGAGGTAGTAGGTTATATC	YES	NA	0	NA	NA	NA
mir-454	Scaffold_12:63237..63258:+	23231	TAGTGCAATTTGTTGTAGCTTG	TAGTGCAATTTGTTGTAGCTTG	YES	Scaffold_12:63270..63289:+	6	AGCTCAATTCAATTGCACTG	AGCTCAATACAATTGTACTG	YES
mir-2244	Scaffold_761:12476..12495:-	22941	TATATGAAGATGTAAGCTAT	TATATGAAGGTGTAAGCTAT	YES	Scaffold_761:12446..12465:-	232.5	ATAGTTTGTTTCTTTGTATT	ATATCTTTCATCTTCGTATG	NO
cin-let-7a-2	Scaffold_138:97111..97129:+	22356	ATGAGGTAGTAGGTTATGC	ATGAGGTAGTAGGTTATGC	YES	Scaffold_138:97166..97186:+	48	CTGTGTAGCCTACTGACTCTA	CTGTGTAACTTGCTGGCTCTT	NO
cin-let-7a-1	Scaffold_138:96194..96215:+	21884	TGAGGTAGTAGGTTATGCAGTT	TGAGGTAGTAGGTTATGCAGTT	YES	Scaffold_138:96255..96275:+	28	TGTGTAACCTTCTGCCTTTGT	TGTGTAACCTTCTGCCTTTGT	YES
mir-8b	Scaffold_1272:8710..8729:+	1177	AUCUUGGUCAUAUAGUGUUG	NA	NO	Scaffold_1272:8743..8762:+	19756	UAACACUGUCUGGUAAAGAU	NA	NO
mir-2201-6	Scaffold_71:312423..312442:+	20337.5	TGGAACTTATTTTGAACAGG	TAATTTTTATTTA----AGC	NO	Scaffold_71:312454..312471:+	109	AGCTGATCATATAAGTTT	AATTGATTGTTTAGGGTT	NO
cin-let-7e	Scaffold_138:96324..96341:+	19806	TGAGGTAGTGGATTCTGT	TGAGGTAGTGGATTCTGT	YES	Scaffold_138:96376..96396:+	24	CTGCACATTCCACCATCTCGT	CTACATGTTCCACCATCTCGT	NO
mir-2245	Scaffold_63:49189..49211:-	19708	TCGTCTTTCTGCATATGGTTGTT	TCGTCTTTCTGTATATGGTTGTT	YES	Scaffold_63:49159..49178:-	89	CAACCAGATCAGAAAGTCGA	CAACCAGATCAGAAAGTCGA	YES
mir-2200-2	Scaffold_71:314461..314480:+	17889.7	TGAAACTTGCAAGAACGGGC	--------------------	NO	Scaffold_71:314494..314512:+	11	GTCCTTTCCAACAGGTTTC	#NAME?	NO
mir-153	Scaffold_27:232010..232029:+	37	GUCAUUUUUCUAUUAUGCAA	NA	NO	Scaffold_27:232047..232066:+	16213	UUGCAUAGUAACAAAAGUGA	NA	NO
mir-2246	Scaffold_282:73987..74006:-	127	CAGTGATTCAAGTCCTATCT	CAACGATTTCAGGCCTATCT	NO	Scaffold_282:73954..73973:-	16054	CAATAGGTCTTTAATCATTG	CAATAGGTCTTTAATTGTTG	YES
mir-2247	Scaffold_40:339983..340002:-	284	CGTTCAGTCATTCTATGCAT	CGTTCAGATATTCTCTGCAC	YES	Scaffold_40:339948..339967:-	15141	TTGCATAGATTGTCCGAACA	TTGCATAGATTGTCCGAACA	YES
mir-2248	Scaffold_282:73855..73874:-	9811	AGTTGGTAGACTGATTTCAG	AGTTGGTAGACTGATTTCAG	YES	Scaffold_282:73818..73837:-	5355	TGAAATAGGTCTGCTAACTA	TGAAATAGGTCTGCTAACTA	YES
cin-mir-125	Scaffold_95:49100..49120:-	13771	TCCCTGAGACCCTAAAACGTG	TCCCTGAGACCCTAAAACGTG	YES	Scaffold_95:49072..49089:-	11	ACGTATTCGGCTCTCAGT	ACGCCTTGGGCTCTCAGT	NO
mir-2201-3	Scaffold_71:314258..314277:+	13706.5	TGGAACTTATACGAACAGGC	#NAME?	NO	Scaffold_71:314289..314308:+	75	GCCAATTCGTACAAGTTCAA	GC----------------AC	NO
mir-2201-1	Scaffold_71:313864..313883:+	13745.5	TGGAACTTATACGAACAGGC	-------------------C	NO	Scaffold_71:313897..313915:+	13	GTCACTTCGCTTAAGTTTA	GTTATATTGTTAACATTTT	NO
mir-2200-6	Scaffold_71:314826..314845:+	12986.7	CGAAACTTGCGTGGAACAGG	CTGTGCAAAGTTGAAGGAGG	NO	Scaffold_71:314859..314880:+	291	GCCTTTT-CGTGTAAAT---TTCCAT	TTGTTTTATGTGTATATACTTTTTAC	NO
mir-2249	Scaffold_229:119049..119070:+	13143	CCACAATGAAAGTAGATGTCCG	CCACAATGAAAGTAGATGTCCG	YES	Scaffold_229:119082..119101:+	4	CGGGATCACTATCATTGTGA	CGGGATCGCTAGCATTGTGA	YES
mir-2200-7	Scaffold_227:447..466:+	12986.7	CGAAACUUGCGUGGAACAGG	NA	NO	Scaffold_227:480..501:+	2.5	GCCUUUUCAUGUAAAUUUCCAU	NA	NO
mir-2200-3	Scaffold_71:316541..316560:+	12986.7	CGAAACTTGCGTGGAACAGG	CAGTATAGGCGGG-------	NO	Scaffold_71:316574..316595:+	2.5	GCCTTTTCATGTAAATTTCCAT	----------------------	NO
mir-2250	Scaffold_215:87428..87447:+	275	CAGGGTGTTGCGTGTTACTT	CTGGGTGTGCCGTGTTACTT	NO	Scaffold_215:87464..87485:+	11958.5	TCAGTAACACGAATACGTCCTG	TCAGTAACACGAATACGTCCTG	YES
mir-2251	Scaffold_17:173704..173723:-	195	CCAGACACTCAGAAACACGA	CCAGACACTCAGAAACACGA	YES	Scaffold_17:173671..173690:-	11570	TTGTGTATCTGAGTGTTTCT	TTGTGTATCTGAGTGTTTCT	YES
mir-2252	Scaffold_105:163843..163864:-	11138	GCACCTTGGTCACCATTATTTG	GCACCTTGGTCACCAATATCTG	YES	Scaffold_105:163808..163827:-	73	GCAGTACTGGAGACAGGTGG	GCAGTACTGGGGAAAGGTGG	YES
mir-92-2	Scaffold_168:27361..27380:+	1629.5	CGGTGTGGGTGGGTGCATGA	CGGTCTTGGATTGTGCACTG	NO	Scaffold_168:27393..27412:+	9448	TATTGCACTTCCCTAGACTG	TATTGCACTTCCCTAGACTG	YES
mir-2253	Scaffold_54:158014..158035:-	10433	CAGGTAAATCTTTCAGCTTGTC	CAGGTAAATCTTTCAGCTTGTC	YES	Scaffold_54:157966..157985:-	38	AAGCTGTGGGCTTTGCCTAA	AAGCTGTGGGCTTTGCCTAA	YES
mir-196	Scaffold_81:252655..252674:-	9373	TAGGTAGTTTAAAGTTGTGG	TAGGTAGTTTAAAGTTGTGG	YES	Scaffold_81:252622..252643:-	1	CCACAGCTTTAGGCGGCCTGCT	CCAGAGCTTTATGCGGCCTACT	NO
cin-mir-31	Scaffold_260:39452..39472:-	8708	TGGCAAGATGTTGGCATAGCT	TGGCAAGATGTTGGCATAGCT	YES	NA	0	NA	NA	NA
mir-2254	Scaffold_54:159196..159218:-	8447.5	TAGGTAAATCAAATTTCAGGCTG	TAGGTAAATCAAATTTCAGGCTG	YES	Scaffold_54:159163..159182:-	70	CAGCTTGAATTTGTTGCCTA	CAGCCTGACTTTGTTGCCTA	NO
mir-8a	Scaffold_1272:8346..8365:+	82	UCACCAACCACGUAGUAUCG	NA	NO	Scaffold_1272:8380..8400:+	8342	UAAUACUGCCUGGUAAUGGUG	NA	NO
cin-mir-34	Scaffold_38:157099..157120:-	7286	AGGCAGTGTAGTTAGCTAGTTG	AGGCAGTGTAGTTAGCTAGTTG	YES	Scaffold_38:157031..157052:-	4	AACTGCTTTTTGCACTACCACG	AACTACTTTTTGCACTACCACG	NO
mir-2201-11	Scaffold_71:312084..312103:+	6752.5	TGGAACTTGCATGAACAGGC	TACATTTTTTAATAAC----	NO	Scaffold_71:312116..312134:+	14	GTCTGTTTTACCAAGGTCC	-------------------	NO
mir-2201-9	Scaffold_71:313098..313117:+	6748.5	TGGAACTTGCATGAACAGGC	TATAA---------------	NO	Scaffold_71:313140..313158:+	4	TTTTTTGCAAGTTACCACA	#NAME?	NO
mir-2255	Scaffold_391:62229..62248:+	3793	TTCAACCATCACGGCACTAT	--------------------	NO	Scaffold_391:62262..62281:+	2169	CCAAGGTCGAGGTGATTGAA	--------------------	NO
mir-2256	Scaffold_761:12154..12173:-	5	CAGGCTTGCATTTCAAGTAA	CAGGCTTGTGTTTCAAGTTA	YES	Scaffold_761:12124..12143:-	5925	TCACTTGAAACCCAGGACCT	TCACTTGAAACCCAGGACCT	YES
mir-2257	Scaffold_111:146779..146797:+	26	CGCCGGGGTATGACGTCGT	CGCCGGAGTACGCCGTGTT	NO	Scaffold_111:146819..146840:+	5763	TAGTACGTCGTTCTCCGGACGG	TAGTACGTCGTTCTCCGGACGG	YES
mir-2258	Scaffold_38:152686..152705:-	5721	TATGATTGATGTTTAATGGC	TATGATTGATGTTTAATGGC	YES	Scaffold_38:152649..152668:-	5	AGCTTTTGACCATCTTTCTG	AGCTTTTAGCCATCATTCTG	YES
mir-2259	Scaffold_10:19968..19987:-	5669	UAUUCGGAAAUGUAGGGUGG	NA	NO	Scaffold_10:19932..19951:-	27	ACCAUUCUGUGUUUCGAAUG	NA	NO
mir-2214-1	Scaffold_288:23554..23573:+	2	ACAAUGAAAUUAACCUUCUC	NA	NO	Scaffold_288:23584..23603:+	5437	GGAUAGGUUGAAUUCAUCGU	NA	NO
mir-2214-2	Scaffold_288:20682..20701:+	2	ACAAUGAAAUUAACCUUCUC	NA	NO	Scaffold_288:20712..20731:+	5437	GGAUAGGUUGAAUUCAUCGU	NA	NO
mir-2201-5	Scaffold_71:312560..312579:+	4771	TGGAACTTGTTTTGAACAGG	TAGAGTTGCTTT--------	NO	Scaffold_71:312597..312618:+	282	GCCTGCTCAAACTAGTTCTCGT	#NAME?	NO
mir-2260	Scaffold_50:123508..123530:+	4872	ACTGATGTAGAACAAGGCATGCG	ACTGATGTAGAACAAGGCATGCG	YES	Scaffold_50:123541..123560:+	22	CGCGTCTTGTTCTACTCACC	CGCGCCAGGTTTTACTCAAA	NO
mir-92-5	Scaffold_20:506287..506306:+	234	AGGCCTGGCGAAGTGCATTG	AGACCAGACAAAGTGTATTG	NO	Scaffold_20:506321..506340:+	4546	TATTGCACTCGTCCCGGTCT	TATTGCACTTGTCCCGGTCT	YES
mir-92-4	Scaffold_20:505833..505852:+	1181	GGTCGTGTTTGGTGTATCAT	GGCCGAGTGTGGTGTATTGT	NO	Scaffold_20:505869..505888:+	3360	TATTGCACCTGTCCCGGCCG	TATTGCACCTGTCCCGGCCG	YES
mir-2261	Scaffold_19:282394..282415:+	4	CGCTCCATATATGTCACACATT	CGCTCCATATACGTCACACATT	YES	Scaffold_19:282425..282444:+	4499	AGTGTAATGTCTATGGAAGC	AGTGTAATGTCTATGGAAGC	YES
mir-2262	Scaffold_90:48863..48882:-	125	GGCTTGGCGACTGTAGCATA	--------------------	NO	Scaffold_90:48830..48850:-	4198	TTTGCTACTTTCACCAAGATC	---------------------	NO
cin-mir-219	Scaffold_71:80046..80065:-	3815	TGATTGTCCAAACGCAAGCT	TGATTGTCCAAACGCAATAC	YES	Scaffold_71:80011..80030:-	365	GCGATTGTGTCTGGACATCT	GTGTTTTCGTATGGACATCG	NO
mir-92-1	Scaffold_168:27061..27080:+	180	AGGTTTGGACCGGTGCACCA	AGGTTTGGATCGGTACATTA	YES	Scaffold_168:27097..27116:+	3687	TATTGCACTTGTCCCGGCCT	TATTGCACTTGTCCCGGCCT	YES
mir-2263	Scaffold_1220:5995..6013:+	3858.85	AAGGATGCCGGTTTGAGCT	AGTTATTGCAAACTGTGTT	NO	NA	0	NA	NA	NA
cin-mir-133	Scaffold_844:21334..21353:+	1260	GTTGGTAAAGTGGAATCAAA	GTTGGTAAAGAGGATCGAAC	NO	Scaffold_844:21375..21396:+	2566	TTTGGTCCCCTTCAACCAGCTG	TTTGGTCCCCTTCAACCAGCTA	YES
mir-29	Scaffold_35:15078..15097:+	144	ACCGUCUCCUUUUGGUGCAG	NA	NO	Scaffold_35:15117..15136:+	3672	UAGCACCAUUAGAAAAUGGU	NA	NO
mir-126	Scaffold_196:41547..41565:-	5	CCTTGTTACCTACGGTACC	CCTTGTTACCTACGGTACC	YES	Scaffold_196:41507..41526:-	3451	CGTACCGTGAGTAATAAAGC	CGTACCGTGAGTAATAAAGC	YES
mir-2264	Scaffold_52:196178..196197:-	3325	TAGCAGCAAAGACAGTATTG	TAGCAGCAAAGACAGTATTG	YES	Scaffold_52:196146..196165:-	6	CAATGCTGCACTTGCTGCTC	CAATACTGGTTATGTTGCTC	NO
mir-2209-1	Scaffold_3:463171..463189:+	3150.75	TTCTATTTTGTTGGTTTTC	-------------------	NO	NA	0	NA	NA	NA
mir-2265	Scaffold_182:136689..136706:+	3077	GGATTTTGGGCGCGGGCG	TTACTGCGAAAACCG-CG	NO	NA	0	NA	NA	NA
mir-2266	Scaffold_255:85816..85835:+	245	ATTTCACTCTTTCAACTGTT	ATTTCACTCTTTCAACTGTT	YES	Scaffold_255:85851..85870:+	2764	AGCCGTTGTTGCAGTGAAGT	AGCCGTTGTTGCAGTGAAAT	YES
mir-2267	Scaffold_761:12360..12379:-	596	AGGCGGTCCCTCAGATGGTT	AGGCGGCACGTCAGAATGGC	NO	Scaffold_761:12330..12349:-	2403	AACACTCTGGCGTTCCGTCA	AACACTCTGGCGTTCCGTCA	YES
mir-132	Scaffold_380:26646..26665:-	1697	AACAGTGACACCATGTATTG	CAGATAGACACCACATATCA	NO	Scaffold_380:26617..26636:-	1209	CGATATATGATGTCGATGTG	--------------------	NO
cin-mir-1473	Scaffold_95:49701..49721:-	38	ACCCACGTATTCGATCTTGCG	TCCCAAATCTTCGATCTTGTG	NO	Scaffold_95:49663..49684:-	2497	TCAAGCTCGGGTTTATGGGTGT	TCAAGCTCGGTTTTATGGGTGC	YES
mir-2269	NA	0	NA	NA	NA	Scaffold_355:40568..40586:+	2236.3	AAAAGTGTTTTTGTGTGTG	ACATACATTGGTTTCACTT	NO
mir-2268	Scaffold_27:122065..122084:+	39	CGCCTGCATCTTTACAGCTT	CGCCTGCACTTTTACAGCTT	YES	Scaffold_27:122108..122127:+	2083	AATGCTGTAAAATAAAGGCA	AATGCTGTAAAATAAAGGCA	YES
mir-2270	Scaffold_50:37024..37043:+	6	GCTCTTTCTTTTGCAATC-AC	GCCTGATCAATTGCAATTGAC	NO	Scaffold_50:37058..37077:+	1928	TTATTGCTTTTGATTGCGCA	TTATTGCTTCTGATTGCGCC	YES
mir-92-3	Scaffold_20:505498..505517:+	106	CGGCTGGTACAAGAGCACGA	CGGTCGGTTTAGGCGCATTA	NO	Scaffold_20:505528..505547:+	1564	TATTGCACTTGTCCCGGTCT	TATTGCACTTGTCCCGGTCT	YES
mir-2206-1	Scaffold_223:143934..143953:-	118.5	GGTTTTCCATGTGTAAGAGC	GGTTCCCCATGTGTAAGAGC	NO	Scaffold_223:143901..143920:-	1525	TATTGCACATGTTGTACCAA	TATTGCACATGTTGTACCAA	YES
mir-2271	Scaffold_105:162824..162844:-	436	AACACCTTAATCACCAATGTG	AACACCTTAATCACCAATGTG	YES	Scaffold_105:162789..162808:-	1203	AACGCATTGGATTAAGGTGG	AGCACATTGGATTAAGGTGG	NO
mir-15	Scaffold_52:196536..196555:-	1410	TAGCAGCACACAAAACTATC	AAGCAGCACACAAAACTATC	YES	Scaffold_52:196503..196522:-	88	CTGGTTTCTGTGAGCTGCTT	CTGGTTTCTGTGTGCCGCTA	YES
mir-2207-2	Scaffold_56:297188..297207:+	1460	AACGTATGTCGAGCAAACAT	AACGTATGTCGAGCAAACAT	YES	Scaffold_56:297230..297249:+	21.5	CAAGTTTGTCGCCATACTTC	CAAGTTTGCTGGCATACTTC	YES
mir-2207-1	Scaffold_2489:981..1000:+	1460	AACGUAUGUCGAGCAAACAU	NA	NO	Scaffold_2489:1023..1042:+	21.5	CAAGUUUGUCGCCAUACUUC	NA	NO
mir-2272	Scaffold_873:2103..2124:-	1355	AGTCAGGATTACGGTTAGTTTT	GCCCAG----CCGGCTAGCTTG	NO	Scaffold_873:2074..2094:-	1	AACAACCGGTAACCCTGTCCG	TCGACCCGATAACC--GTTCG	NO
mir-2273	Scaffold_17:193435..193456:-	1	CACTGTGGATCTTGTCCTATAC	CACTGTGGATCTTGTACTATAC	YES	Scaffold_17:193386..193407:-	1353	TATCGACAAGATCTCTCAGTGG	TATCGACAAGATCTCTCAGTGG	YES
mir-2274	Scaffold_50:122632..122653:+	1300	CCAGATGTGGTGCAGGCATGCG	ACAGATGTGGTGCAGGCATGCA	YES	Scaffold_50:122661..122679:+	3	CATGCCTTTATCATGTCCG	CATGTCGCCATCACATCCG	NO
mir-2275	Scaffold_175:26068..26085:-	1138	GGGGAAGTATGGTTGCTG	GGGGTAGCATGGTAGCTG	NO	NA	0	NA	NA	NA
mir-2276	Scaffold_116:88228..88247:+	1082	CAAGGAACGGAAATGAGCCG	CAAGGAACGGAAATGAGCCG	YES	Scaffold_116:88265..88284:+	1	AGCGTTTCATACGTTCCTTA	AGCGTCTATTTCGTTCCTTT	NO
mir-2277	Scaffold_27:121861..121880:+	3	AAGTCTTTGCCCAACAGCAA	AAGTCTTTGCCCAACAGCAA	YES	Scaffold_27:121905..121926:+	1028	TATGCTGATGAACAAAGGCTTG	TATGCTGATGAACAAAGGCTTG	YES
mir-2278	Scaffold_81:252379..252397:-	913	CTACCCTGTCTTTAAGCTG	CTACCCTGTATTTACGCTG	YES	Scaffold_81:252341..252359:-	6	TCAGCTTAATAACTGGGCG	ACAGCTTTTATACAGGGCA	NO
mir-2279	Scaffold_50:122290..122311:+	839	TCGAATGTTATGCAGGCACGTG	TCGAATGTTGTGCAGGCACGTG	YES	Scaffold_50:122329..122347:+	13	CACGCGTCACGTGACATCG	CACGTGTCACGTGACATCG	NO
mir-2206-3	NA	0	NA	NA	NA	Scaffold_223:144016..144035:-	851	TATTGCACTTTTACTGTACC	TATTGCACTTTTACTGTACC	YES
mir-281	Scaffold_211:21171..21189:+	3	CGGAGAGTAATTTCATGTT	CGGAGGGTTATTTCATGCC	NO	Scaffold_211:21204..21225:+	845	TGTCATGGAGTTGCTCTCTTAT	TGTCATGGAGTTGCTCTCTCAT	YES
mir-2280	Scaffold_222:34847..34866:-	780	CTTGCTCTTACTGTGACATC	CTTGCTCTTACTGTGACATC	YES	Scaffold_222:34817..34836:-	30	GGATATCCAGACAGGGCAAA	GGATACCCAGACAGGGCAAA	NO
mir-2281	Scaffold_873:1697..1719:-	785	TTTGTTTTAAGGCTTCATTTTCT	GATCTTCTGACG------TCACT	NO	Scaffold_873:1666..1685:-	15	AAAATGGATCTTGACAAAAC	AATGT---------------	NO
mir-2282	Scaffold_965:3754..3771:+	733	AACUUUAAAUUGGUAAGA	NA	NO	NA	0	NA	NA	NA
mir-2283	Scaffold_215:87062..87081:+	73.25	ACGACAAGTAGGGTCCTTTT	ACCGCAAGTTGGCTCCTCTT	NO	Scaffold_215:87094..87113:+	605	CAGGATGTTCGACTTGTTGT	CAGGATGTTCGACTTGTTGT	YES
cin-mir-183	Scaffold_291:71781..71800:-	633	TATGGCACTGGTAGAATTCA	TATGGCACTAGTAGAAATCA	YES	Scaffold_291:71750..71769:-	42	GTGGTTCAACAAGCGCCGTA	GTGGTTTCACAGGTGCCATA	NO
mir-2206-2	Scaffold_223:143838..143857:-	261	GGTATGTTTAGTGTTCAAGA	GGTACATCCCGTGTGTAAGA	NO	Scaffold_223:143806..143826:-	391	TATTGCACACTAATGTACCCT	TATTGCACACGTATGTACCCT	YES
mir-182	Scaffold_291:70323..70342:-	618	CTTGGCAAAATATAGAACTC	CTTGGCAAAATATAGAACTC	YES	Scaffold_291:70280..70299:-	29	GTGGGCTGTATTTTGCCGAC	GTGGTTCATATTTTACCAAA	NO
mir-2284	Scaffold_9:256080..256099:+	616	TGTTGACGGCGGGGATGTTA	TGTTGACGGCGGGGATGTTA	YES	Scaffold_9:256112..256131:+	23	CAACGTTATCGCCGTCTTCA	CAACTTTTCCGTCATCTTCA	NO
mir-2285	Scaffold_522:22455..22474:+	2	GGTCCTTGAGTTCTGAGCAC	--------------------	NO	Scaffold_522:22521..22539:+	628	TAAAGATCCAAGGGCCACC	-------------------	NO
mir-2286	Scaffold_17:433116..433137:+	518	CAACGAGUCCCUGAAAAAUCCC	NA	NO	Scaffold_17:433152..433171:+	36	GGUGUUUCAGGGAAUCGUUA	NA	NO
mir-2287	Scaffold_701:9597..9616:-	501	UGCAUGUAGAGCAGAUAGAU	NA	NO	NA	0	NA	NA	NA
mir-7	Scaffold_116:233779..233798:+	485	TGGAAGACTAGTGATTTTGT	TGGAAGACTAGTGATTTTGT	YES	Scaffold_116:233810..233830:+	7	CAACAATCTATGGTCTCCTGC	CAACAATCTTTAGTCTACTGC	YES
mir-2288	Scaffold_83:284303..284322:-	447	AAGTTGGAAATTGATTGACT	CAAATGGTAAGGAACCGACA	NO	NA	0	NA	NA	NA
mir-2289	Scaffold_83:289679..289698:-	428	AAGUUGGAAUUUGAUUGACU	NA	NO	NA	0	NA	NA	NA
mir-2290	Scaffold_1669:1698..1717:-	384	AAGUUGGAAGUUGAUUGACU	NA	NO	NA	0	NA	NA	NA
mir-2233	Scaffold_360:28209..28228:-	7	TCGAAACCAAAATACTCCAG	TTGAGACTAAGATTCTTCAG	NO	Scaffold_360:28165..28184:-	345	AGTGGAATGTTTTGTTTCGA	AGCGGAATGTTTTGTTTCGA	NO
mir-2291	Scaffold_255:85712..85731:+	213	CCTTGTAGGAGTAAAGGGAA	CCTTGTTGGGGCAAAGCGAA	NO	Scaffold_255:85743..85762:+	112	TTCACTTTGCCACTGCAGGT	TTCACTTTGCCACTGCAGGT	YES
mir-375	Scaffold_76:12959..12978:-	1	ACGTTGGTCGCACGATCAAA	ACGTTGGTCGCGCGATCAAA	YES	Scaffold_76:12896..12915:-	323	CTTGTTCGTTCGGCTCGCGT	CTTGTTCGTTCGGCTCGCGT	YES
mir-96	Scaffold_291:70794..70813:-	262	TTTGGCACTTGCACAATATT	TTTGGCACTTGCACAAAATT	YES	Scaffold_291:70761..70780:-	61	AATTCTGGACAAGTGCCTAC	AATTCTGGACGAGCGCCGAC	YES
mir-2292	Scaffold_10:20262..20283:-	284	UGCUUCAUCUACUAGGUUAGCU	NA	NO	Scaffold_10:20234..20253:-	21	UAGCUCUAGCUGAUGUAGCA	NA	NO
mir-2211-1	Scaffold_312:69536..69555:-	13	AGACTTGTAATAGCAGCATG	TGGCTTGGGCTCGCAGCGTG	NO	Scaffold_312:69502..69521:-	287	TAGGCTGCTAATGCAAGCCC	TAGGCTGCTAATGCAAGCCA	YES
mir-2293	Scaffold_187:12372..12391:-	190	TAGTTCAACTCCATACAGAA	TAGTTCAACTCCAATTAGAA	YES	Scaffold_187:12341..12360:-	90	GTTCTGTATAAGTTGAGCTG	GTTCTATTTAAGTTGAACTG	NO
mir-2221	Scaffold_539:4606..4625:-	8	GUACGUACGUCAUAAUAAAA	NA	NO	Scaffold_539:4569..4588:-	269	AAAGUAUUGUGACGUCGUUA	NA	NO
mir-2294	Scaffold_105:134097..134116:-	14	GUGGGUAUAUUAGGAAGCUU	NA	NO	Scaffold_105:134052..134072:-	245	UAUCUUUCUAUUUUCCCACAG	NA	NO
mir-2295	Scaffold_157:87991..88010:-	250	AGATCTTCTGGCTATAGTTT	TTATCTTTTATTTTAAGTAT	NO	Scaffold_157:87938..87958:-	0.333333	AAACAA-----TTATCAGAAGATTTC	AAACAACATTTTTACTAGAAACTTTC	YES
mir-2296	Scaffold_376:6761..6780:-	244	TAACGAAACCGTGTGTTTAG	#NAME?	NO	NA	0	NA	NA	NA
mir-2202-6	Scaffold_83:288009..288028:-	240	UGAGUUGGUGCUAUCAUGCU	NA	NO	Scaffold_83:287975..287994:-	4	CAAGGGGAAGUACCAGCUCU	NA	NO
mir-2211-2	Scaffold_110:223632..223651:+	4	UUACUUGCUUUAACAGUAUG	NA	NO	Scaffold_110:223663..223680:+	235	UAGGCUGCUAAUGCAAGC	NA	NO
mir-2298	Scaffold_1143:3105..3122:+	227.833	UAUAAAUGACAAAAUAUU	NA	NO	NA	0	NA	NA	NA
mir-2297	Scaffold_50:123251..123271:+	153	TCG--------------------------------------------------------------------------------------------CACGTTGTGCAGGCAAGC	TCTGCCTGAGCCGTCGATGCACAACAGAAAGTCCATATTTATCCTTGAAACAAAATATGGTTAGGTCGGAACACAATTTCTGCCACACGGTGTCGCACGTTGTGCAGGCATGC	NO	Scaffold_50:123287..123306:+	73.5	TGCTGTGTTGTCCAATTGTG	TGCTGTGCTGTTCAATTGTG	YES
mir-2299	NA	0	NA	NA	NA	Scaffold_50:122196..122215:+	222	CATTTTGATGGCTACCTCCC	CATTTTGATGGCTACCTCCC	YES
mir-2217-1-as	Scaffold_20:189845..189864:-	213	GGGTGCATTGCGGAGCGAGC	AGGAGCATCGCGCAACGGAC	NO	Scaffold_20:189812..189831:-	9	CCCGTTCCAACAATGTTCCG	CCCGTTCCAACCATGTTCCG	YES
mir-2300	Scaffold_86:253915..253935:-	10	TCATTTCCTCACCAATTATGT	TCATTTCCTCGCCAATTATGT	YES	Scaffold_86:253881..253900:-	209	ACGTGGATGTGGACTTGATA	ACGTGGACTTGGATTTGATA	YES
mir-2302	Scaffold_521:11641..11660:-	214.333	CTTGGAAATGCATGTGCTTT	TGTGTAGGTCGACACACTGC	NO	NA	0	NA	NA	NA
mir-2301	Scaffold_26:406212..406230:-	207	GACTATGATGAGATGT-TGG	GACACTGATGAGTTCTATGG	NO	Scaffold_26:406164..406181:-	4	ATCTCCACACTGAGT----CCA	ATCTCCATTCTGAGTCCTACTA	YES
mir-2303	NA	0	NA	NA	NA	Scaffold_390:57994..58011:+	205	AGGTAGTTGG--TTGTGTTG	AGTTAAGCGGCCTTCGGGTT	NO
mir-2205-2	Scaffold_38:152906..152925:-	189.5	TGGCAGTGATCGCAAGTTAG	TGGCAGTGATCGCAAGTTAG	YES	Scaffold_38:152864..152882:-	10	AGGGTCTAGCCTGCCTGCC	AGGGTCTATCCTGCCTGCC	YES
mir-2205-3	Scaffold_38:153355..153374:-	188.5	TGGCAGTGATCGCAAGTTAG	TGGCAGTGATCGCAAGTTAG	YES	Scaffold_38:153313..153332:-	9	AGGGGCTAAATTGCCTGCCA	AGGGTCTATCCTGCCTGCCA	NO
mir-2219-1	Scaffold_622:17688..17705:+	194.5	TGT--------------------------------------GGTTAAGTTGGTGCA	TGCCTGGGCAATAACGGCGCTTGCTTTTTTCACATTTACAGGGATAAACCAGGATA	NO	NA	0	NA	NA	NA
mir-2304	Scaffold_38:155314..155333:-	47	TGGCAGTGAGCTATCGTAGC	TGGCAGTGAGCTATCGTAGC	YES	Scaffold_38:155249..155268:-	131	CAGCTGTTACCTCACTACCT	CAGCTGTTACCTCACTACCC	YES
mir-2305	Scaffold_44:68364..68383:-	25	CGTGTTGTGGAGAACGACAA	#NAME?	NO	Scaffold_44:68331..68350:-	153	TAGGTCTGTCTACACAGCAA	TAGGTCTGTCTACACAACAC	YES
cin-mir-33a	Scaffold_1128:11016..11035:-	172	GTGCATTGTAGTTGCATTGC	GTGCATTGTAGTTGCATTGC	YES	NA	0	NA	NA	NA
mir-2306	Scaffold_1:584945..584964:+	165	CCCCAGGCCGGTGTCGTGAA	GTAATGAGCGAACCAGTGAA	NO	NA	0	NA	NA	NA
mir-2308	Scaffold_146:118233..118251:-	159	GTGCTCTGGGCCTCGTTGG	GTCGTCTTGAATTTGTGTC	NO	Scaffold_146:118157..118176:-	3	CCAACAGGTCTGCATTCGGC	CCACAAGGTCGGAGTCCGGC	NO
cin-mir-135-2	Scaffold_292:33743..33764:+	156	TATGGCTTTTACATTCCTGTGT	TATGGCTTCTACATTCCTGTGT	YES	NA	0	NA	NA	NA
mir-2307	Scaffold_251:98060..98079:+	3	CTCCGCAGCTTTTGCTGCAT	CTCCGCAGCTTTTGCTGCAT	YES	Scaffold_251:98107..98126:+	151	ATGCAACAAAACTGCGGTTA	ATGCAACAAAACTGCGGTTA	YES
mir-2209-2	NA	0	NA	NA	NA	Scaffold_73:251719..251737:+	148.333	TT------------CTATTTTGTTG------------------------------------------------------------GTTTCT	TTAAATAGAACCCATTATTTCGCTGCGCTAAGGCTACGTTCGTTAAGTGCTCTGCCCAAGGACAGTACCGACTAACTGACAACCAGTTTCG	NO
mir-2219-2	Scaffold_1543:4742..4761:-	110	GTGTGGTTGGTTGGTGGTTG	--------------------	NO	Scaffold_1543:4698..4717:-	35	ACCCATTCATTCCCCGCACA	TCTTAATCGCTCCAC-----	NO
mir-2309	Scaffold_511:13082..13101:-	139	CUUCCCUGGGGGUGCUGGUA	NA	NO	NA	0	NA	NA	NA
mir-2202-2	Scaffold_1669:83..102:-	131.333	UGAGUUGGUGCUAUCAUACU	NA	NO	Scaffold_1669:48..68:-	1	CAAGGGAAAGUACCAGCUUUG	NA	NO
mir-2204-2-as	Scaffold_20:190083..190102:-	132	TTGACTTTCAAGAATTAGGT	TTGACTTTCGAGAAGTAGGT	YES	NA	0	NA	NA	NA
mir-2310	NA	0	NA	NA	NA	Scaffold_41:288938..288957:-	126	TGCAATATAGCTATTTTGTG	TGAAGTTTTGCTCATTTATG	NO
mir-2311	Scaffold_4:19196..19214:+	122	CAATATAAAGTTGACCTGA	CAAACTCGTTTTGACG---	NO	Scaffold_4:19270..19289:+	1	AGGTCAGCTTTGCCATCAAC	AGGTCAACTCTGTTTGCAGC	NO
mir-135	Scaffold_292:34187..34208:+	117	TATGGCTTTCTTTTCCTGTGTG	TATGGCTTTCTTATCCTGTGTG	YES	Scaffold_292:34221..34243:+	1	TCACAGTAAAGTAAGCCATTATC	TCACAGCATAGGAAGCCTTTACT	NO
mir-2312	Scaffold_192:17204..17221:+	118	TGGGAGAATTGGCAGAAG	TTAAAAAGCAAGCAAAAA	NO	NA	0	NA	NA	NA
mir-2231	Scaffold_68:71706..71725:+	103	GACAAAGCTGTTTATCATCT	GACAGAGTTGTTTATTTGCT	NO	Scaffold_68:71744..71763:+	9	CAAGATGTTGACACCCTTGT	CCCAATGTGGACACCCTGGT	NO
mir-2313	Scaffold_402:49502..49521:-	106.5	ATCGCTCTGTTATGCTTCGG	--------------------	NO	Scaffold_402:49462..49481:-	0.766667	CCGAAGCGTAACAGAGCGAT	--------------------	NO
mir-2314	Scaffold_861:20020..20039:+	36	TTTGGCACCATGACGATCAA	TTTGGCACCATGACGATCCA	YES	Scaffold_861:20094..20113:+	71	CGGATTGACATGGTGTCAGA	CGGATTGACATGGTGTCAGA	YES
mir-2315	Scaffold_342:54673..54693:-	103	TGAGCTTTCGTCTTATGATTG	CAAGTCATCGCACAATGATTA	NO	Scaffold_342:54641..54662:-	2	AATCATTAGATGAAAACTCACG	ATAGGTAAGAGCGTTCTACAGG	NO
mir-2317	NA	0	NA	NA	NA	Scaffold_481:54407..54425:+	98	ACGTGACGTGACGTGACGT	#NAME?	NO
mir-2316	Scaffold_481:54407..54425:+	98	ACGTGACGTGACGTGACGT	#NAME?	NO	NA	0	NA	NA	NA
mir-2318	NA	0	NA	NA	NA	Scaffold_136:35481..35499:-	97.3333	TAGGTTGTTGTATATGTGG	GAGATTTTGAAATA-----	NO
mir-2218-1	NA	0	NA	NA	NA	Scaffold_757:22414..22432:-	93.5	GAGTATTCAGTTGTGTGTG	-------------------	NO
mir-2218-2	NA	0	NA	NA	NA	Scaffold_549:43774..43792:-	93.5	GAGTATTCAGTTGTGTGTG	GACAGTGCAGTTGTAT---	NO
mir-2320	Scaffold_83:287183..287202:-	92	AAGUUGGCUGUGAUUUGGCU	NA	NO	NA	0	NA	NA	NA
mir-2321	NA	0	NA	NA	NA	Scaffold_145:96051..96068:+	90	GCGCTGCGGGTCCGCTGT	ATGGTTGGTGTCAGCGGA	NO
mir-2319	Scaffold_1079:7401..7420:+	35	CGCAAUACACAUGGUGUCAU	NA	NO	Scaffold_1079:7433..7453:+	54	UGACGCCAUCGCGUAUUGGUU	NA	NO
mir-9	Scaffold_171:195407..195426:+	81	TCTTTGGTTATCCAGTTTGA	TCTTGTGT------GTTTAG	NO	NA	0	NA	NA	NA
mir-2322	Scaffold_458:37462..37479:-	80	TTCGAAGA---CGATCAGATC	TTCCGCGGCCCCGATCGAGTC	NO	NA	0	NA	NA	NA
mir-2323	Scaffold_1753:117..134:+	80	ACGUGAAAUUGUUGACUG	NA	NO	NA	0	NA	NA	NA
mir-2324	Scaffold_207:150298..150315:+	77.8	ACAAAAAACGTGGGTCAC	#NAME?	NO	NA	0	NA	NA	NA
mir-2326	Scaffold_403:14486..14504:-	75	AUAUCUAAUUGAUUGUUGG	NA	NO	NA	0	NA	NA	NA
mir-2325	NA	0	NA	NA	NA	Scaffold_956:10351..10371:+	75	TAAAATATTGGTTTAGTTTTT	---------------------	NO
mir-2327	Scaffold_979:3672..3689:+	73.3333	UGUGUGAAGUAGAGGAAC	NA	NO	NA	0	NA	NA	NA
mir-2329	Scaffold_189:160809..160828:+	67	AACCATGTTAATAGCAGTTG	#NAME?	NO	Scaffold_189:160851..160868:+	4	CACATGTTGTTAACATGG	#NAME?	NO
mir-2330	NA	0	NA	NA	NA	Scaffold_212:95364..95382:-	69.0667	ATTTGATTATTTTGTGGGT	ATATGTTTTT---------	NO
mir-2331	Scaffold_135:46333..46352:+	67	UUGGUGCUGUGUAAUGUGUA	NA	NO	Scaffold_135:46366..46383:+	2	UUCAUAUUAUGCUAAAUG	NA	NO
mir-2328	Scaffold_656:17032..17051:+	68	ACCCCGCTTAATCGACCCAC	CTTTCATTCAGCTGTTCTTT	NO	Scaffold_656:17084..17101:+	0.443954	GTGGTCCGATTAAGCGGG	GCTATAAAAATAAGCAAA	NO
mir-2332	Scaffold_139:141745..141764:-	2	ATACATTCATTTTGACATAC	CCATATTCTCCTTGACCTAT	NO	Scaffold_139:141699..141718:-	65	TATGTAATGATGATGTATGG	CATTTAAATATAAAACTTTG	NO
mir-2204-1	Scaffold_30:324283..324300:+	66	TTGAAC--------------------------------------------------TTTCTAAGTAAT	GTGAACAATATATCATTATGTTGAGTTCGTTCATGTTAATGTGCATTAACGGTTGATTTCTGAGTAAA	YES	NA	0	NA	NA	NA
mir-2202-3	Scaffold_83:285008..285027:-	34	TGAGTTGGTTATCATTGTTG	--------------------	NO	Scaffold_83:284973..284992:-	31	TAACGATGTTAGTCAATGCA	#NAME?	NO
mir-2333	Scaffold_98:44028..44047:-	65	TCTGGTTTTCAATGTGTAAA	--------------------	NO	NA	0	NA	NA	NA
mir-2336	Scaffold_1211:1477..1494:-	63	GGGGCAAGATGGGATTTT	CGCA--------------	NO	NA	0	NA	NA	NA
mir-2335	Scaffold_62:217201..217222:+	16	CTTGTCTGCACTCCCGTTCTTT	CCTATTTTAATTCTCTTTTATT	NO	Scaffold_62:217244..217263:+	47	AGAGCGGGAGTGCAGATAAC	#NAME?	NO
mir-2334	Scaffold_539:15136..15155:+	59	TAAGTTGTAA-----------------------------------------------------------------------------------------------------------------------------------------------------------------------------------------------------------------------------------------------------------------------------------------------------------------------------------------------------------------------------------------------------…	TAAGTTAAAAATGGTTTGTATTTACGTCTGAACTGTAAAATTGTTATATCAAGAAAAATGACTAGTTGGCATTGGAAAAAAAATTAATGTCTAGTTTTCAGTTTTCCATGGACCATAGCTTAATATTTAGATGATTCACTACAGCATTGTTTGAACTTTTACATAGTTGTGCAGTAATTTGTCGTCTTAAGTTTATTTGTGGGGTTTTTATATACCGGTAAATATAAATATATATGGCTCCAATTTTTTGAGTAGGTAGAACCATGTGGTATCATGTCTTCAACTTTTTGATTTATTAAGTACCGGTATATATATGACTCAATTTTTTTATGTAGGTAGGTAATTTTGTTACCGGTTTAGTGTATAATTGTTTTTCTGTTGCAAAGTGCAATAACAAAA…	NO	NA	0	NA	NA	NA
mir-2202-1	Scaffold_83:286415..286434:-	55.8333	UGAGUUGGUUAUACAUUCUU	NA	NO	Scaffold_83:286377..286396:-	2.4	CAAGAAUUUUAACCAACACA	NA	NO
mir-2202-4	Scaffold_1669:1220..1239:-	55.8333	UGAGUUGGUUAUACAUUCUU	NA	NO	Scaffold_1669:1180..1199:-	2.4	CAAGAAUUUUAACCAACACA	NA	NO
mir-2205-1	Scaffold_38:153559..153578:-	44	TGGCAGTATGCGCAAGTTAG	TGGCAGTATGCGCAAGTTAG	YES	Scaffold_38:153519..153538:-	13	AGGGTTTATCCTGTCTGCCA	AGGGTTTATCCTGTCTGCCA	YES
mir-2202-5	Scaffold_1669:1394..1413:-	54.1667	UGAGUUGGUUAUACAUUCUU	NA	NO	Scaffold_1669:1354..1373:-	2.4	CAAGAAUUUUAACCAACACA	NA	NO
mir-2202-7	Scaffold_83:283448..283467:-	55.8333	TGAGTTGGTTATACATTCTT	TATCTAAACTATACGTTC--	NO	NA	0	NA	NA	NA
mir-2337	Scaffold_108:104875..104892:-	55	TGTGTGAATGTAATGGAA	#NAME?	NO	NA	0	NA	NA	NA
mir-2201-8	NA	0	NA	NA	NA	Scaffold_102:200918..200937:+	52.5	TGGAACTTATTT------------------------TGGACAGG	TAGGATATTCATGTATATCCCTGTGAATGGGAAAACCAAGGAGG	NO
mir-2341	Scaffold_57:226622..226639:+	1	TACTTATAAAACGGCGTG	TGCATGAGAGACTTTGAG	NO	Scaffold_57:226657..226678:+	48	AACGTCGTGTTATCGTTCGGTG	AAAATAATTTTAGTATTTAGTG	NO
mir-2340	NA	0	NA	NA	NA	Scaffold_746:8505..8524:-	49	GGAUCCAUUGGUUGCUGUUU	NA	NO
mir-2338	NA	0	NA	NA	NA	Scaffold_125:54895..54913:-	47	UGAAAUGUUGUCACUAGAG	NA	NO
mir-2226	Scaffold_114:221310..221329:+	47	GTATG---------TGTTTGGTGAAAAGA	GTGAGAATCAACATTATTTCCTCTCAATG	NO	NA	0	NA	NA	NA
mir-2201-3-as	Scaffold_71:314290..314309:-	45	TTTGAACTTGTACGAATTGG	TGT----------------G	NO	Scaffold_71:314257..314276:-	1.5	CCTGTTCGTATAAGTTCCAA	TATACAAGGATGGGC-----	NO
mir-2344	NA	0	NA	NA	NA	Scaffold_399:6381..6399:+	44	GUGUUGGAGUUGGGUUUGU	NA	NO
mir-2343	Scaffold_532:48161..48179:+	42	CATGATGATGAGAATTTGT	GTTGAAGATAGACGTATGG	NO	NA	0	NA	NA	NA
mir-2346	Scaffold_124:44650..44667:-	41	GGTATAACTGTGGTAACT	#NAME?	NO	NA	0	NA	NA	NA
mir-2347	Scaffold_416:59690..59711:-	28	AGCTTCTTCCTCAGCTCGCTTT	AGCTTCTTCCTCAGCTCGCTTT	YES	Scaffold_416:59663..59682:-	12	AGCAAACTCGGGAAGGCGCG	AGCTGTCTTTGGAAGGCGCC	NO
mir-2348	Scaffold_263:535..554:+	19	AGUCAGUUGUUGUUGUAUAU	NA	NO	Scaffold_263:571..590:+	20	UAUACAUCACCAGUUGUCUC	NA	NO
mir-2349	NA	0	NA	NA	NA	Scaffold_83:282162..282181:-	38	TGAGAATGGTAACCAATACA	CGAGAAGGACTACGAAGAGA	NO
mir-2351	Scaffold_215:83353..83370:+	38	ATGTAAAAGAAAAGTGTT	------------------	NO	NA	0	NA	NA	NA
mir-2352	Scaffold_126:1564..1583:-	38	ATCATTTGGCAAAGACAAAG	ATTTTCGGGAGAATACGAAA	NO	NA	0	NA	NA	NA
mir-2350	Scaffold_5:526267..526286:-	34.5	ACTGTATGTGAAAAAATATG	GATATGTATTAAAGAACATA	NO	NA	0	NA	NA	NA
mir-2353	Scaffold_136:69376..69394:+	34.5	AAAGUGCAACUUUGAUAAU	NA	NO	NA	0	NA	NA	NA
mir-2355	NA	0	NA	NA	NA	Scaffold_49:77824..77843:-	34	TTTGAGGTAGAACTGGAGGA	#NAME?	NO
mir-2354	Scaffold_149:182625..182644:+	31	GACAGCTCGCTCAGCTGGCT	TACAGCTCGCTCAGCTGGCT	YES	Scaffold_149:182659..182679:+	3	AGGCAGCTGTGAGAGAAGTTG	AGCTTGCAGAATGAGATGTTG	NO
mir-2356	NA	0	NA	NA	NA	Scaffold_407:3805..3822:-	34	TCCGTTAATAAAGGCATC	------------------	NO
mir-2202-8	Scaffold_83:288626..288648:-	31.5	UGAGUUGGUUAUUCAAUCUUGCG	NA	NO	Scaffold_83:288590..288611:-	1	CAAGAUUGGUAACCAACACUAA	NA	NO
mir-2357	NA	0	NA	NA	NA	Scaffold_1044:4720..4739:+	32	CAGACAGCUGCGUGUCGUAA	NA	NO
mir-2358	Scaffold_55:138833..138852:+	2	ACCTAGGAATTTT------------------------------------------GCCACAG	TATTACAAGTTTTCATAAACCAATGTTTAAAACCTTTAATTTAAATGTTCTTTCAGTTACAG	NO	Scaffold_55:138861..138880:+	30	T--------------------TGTGGCAAAATTCCCTA----------------------------------------------------------------------------------------------------------------------GG	TCTAAGGTTTGTCTAACATCTTACAGTAATATNNNNNNNNNNNNNNNNNNNNNNNNNNNNNNNNNNNNNNNNNNNNNNNNNNNNNNNNNNNNNNNNNNNNNNNNNNNNNNNNNNNNNNNNNNNNNNNNNNNNTTTCTTAGGGCTGCAAGGATGTATGG	NO
mir-2345	NA	0	NA	NA	NA	Scaffold_132:185783..185800:+	31	CTAAGTTTGTTTGAAGCA	TTGATTTCGGATGTAATA	NO
mir-2360	Scaffold_392:24743..24762:-	29	CAAUGCAAAAAGGCCAUUUG	NA	NO	Scaffold_392:24712..24731:-	1	AAAUUGCUGAUGUUGUAUUA	NA	NO
mir-2359	Scaffold_29:155661..155680:+	0.233766	CGTAGTGTATTTCCGATGTT	--------------------	NO	Scaffold_29:155711..155730:+	29	AAACGTCGAAAATACACCAC	--------------------	NO
mir-2361	NA	0	NA	NA	NA	Scaffold_187:128488..128506:-	29	CAUGUUGUGUUUUUGUAGC	NA	NO
mir-2224	NA	0	NA	NA	NA	Scaffold_5:409419..409438:+	29	UAAGUUGUGUAAAUUCAAAC	NA	NO
mir-2228	Scaffold_638:2386..2405:+	0.666667	GTTGAACATAAACATAATAT	G-TAGGTCTAAACTTTTTCT	NO	Scaffold_638:2457..2476:+	28	TATATTACTTTTATGTT--CAG	TTGCAAAATTTTATATTTCCAG	NO
mir-2363	Scaffold_177:118487..118506:-	23	AAGTATGCTGTATGATGTCA	--------------------	NO	Scaffold_177:118453..118473:-	5	TGACATGATAAAGTATGTTGT	---------------------	NO
mir-2362	Scaffold_297:51074..51093:+	28	TAAAAACAGGCAGTGTAAAT	CTATGTTATACAGTGGTAAT	NO	NA	0	NA	NA	NA
mir-2292-as	Scaffold_10:20234..20252:+	27	UGCUACAUCAGCUAGAGCU	NA	NO	Scaffold_10:20264..20283:+	1	CUAACCUAGUAGAUGAAGCA	NA	NO
mir-2366	NA	0	NA	NA	NA	Scaffold_161:111444..111462:+	25	GGTGGT---------AATTGCATAGGGG	GGCTGTGCAATTACCACTTTTAACCAAT	NO
mir-2367	Scaffold_202:123052..123070:+	24.5	UAGAUGAAGAGAGUAAUGA	NA	NO	NA	0	NA	NA	NA
mir-2365	NA	0	NA	NA	NA	Scaffold_101:56980..56999:-	24	ACTGAAGTATACGATGTTTA	ACCAAAGAAAAAAGCGAAAA	NO
mir-2225	Scaffold_6:152683..152701:-	19	TTTGTAGGATGAAAAGGTG	TGTAT--------------	NO	Scaffold_6:152627..152646:-	5	TTTCATCTTTTGATCCTAT------G	TGTTATCACATAATCTCATTTTCCCA	NO
mir-2369	Scaffold_59:270394..270413:+	23	ACGTCGTCGTTCCCACCTGG	ACGTTACTCTCCACACCCAA	NO	Scaffold_59:270427..270446:+	1	ACCAGATGATTATGACGACG	AACGGCTAATGTT-------	NO
mir-2370	Scaffold_19:92622..92640:-	9	TGGTCACAGCTGTTTGCAC	GGGATACTCATCACAATGT	NO	Scaffold_19:92587..92606:-	15	TGGCAAT----------------------CGCCTGCTGACCG	TGGAATTAAAAATTAATGAAGTTTCTTTCGATTTGCTCTGAG	NO
mir-2368	Scaffold_260:22516..22535:-	1	CACTGAAACATAGATCACTT	--------------------	NO	Scaffold_260:22484..22502:-	23	AAAGTGTTTACGTTTCGGT	ATAGTCTTGGCAGTACTTT	NO
mir-2364	NA	0	NA	NA	NA	Scaffold_62:334372..334391:+	23	GCCATGTTG---------ATTTGGTGGCT	TTCATATTATACTTTCCTACTGTTACACT	NO
mir-2372	Scaffold_199:133622..133641:+	22	CATGTTTTGTGTAATTGTGT	CTTGTTTTATGAAATTAGTG	NO	Scaffold_199:133655..133674:+	1	CATGAAAACACCAAACATGT	AAGG--------------GT	NO
mir-2371	Scaffold_248:73931..73950:+	0.231554	TAGCAGCTCATCTGGTATAA	--------------------	NO	Scaffold_248:73987..74008:+	22	TTTTCAGACCAGATGTGCTACC	TAGTTGCACTGCTTTTCATACT	NO
mir-2374	NA	0	NA	NA	NA	Scaffold_568:13957..13975:+	22	AAUGGAAUUGUUGAUGUGG	NA	NO
mir-2220	NA	0	NA	NA	NA	Scaffold_275:112060..112079:+	22	TCATCACTTATATAACTCCC	ACATTATTCTTAAAAAATAA	NO
mir-2373	Scaffold_257:46673..46692:-	20.1429	TTCGTCTGACATTCGGCAAG	TTTAGAGGTTCTTGGTCTAT	NO	Scaffold_257:46618..46637:-	1	AAGTCTTGCATCGTGGCAGA	A-------------------	NO
mir-2227	Scaffold_539:4153..4172:-	8	GUAAGUGAUGACGUCAUUUG	NA	NO	Scaffold_539:4123..4142:-	13	UCUAUGACGUCAUUACUACG	NA	NO
mir-2378	Scaffold_82:213016..213035:+	21	TATTCTTTGTTGATGGAAAA	TAATCTTCGCCGATTGATTG	NO	NA	0	NA	NA	NA
mir-2379	Scaffold_187:31282..31300:+	21	ATAGCTACTGTGAGTGTGA	GGATTGGATATACATGATT	NO	NA	0	NA	NA	NA
mir-2375	NA	0	NA	NA	NA	Scaffold_578:6907..6926:+	21	AAAAUUUCUUGCCAGGAGAG	NA	NO
mir-2376	NA	0	NA	NA	NA	Scaffold_248:103635..103654:+	21	ATCGTGTCTGCAAGTTTGCT	ATTAGATTTTTAGAGTTAGT	NO
mir-2380	NA	0	NA	NA	NA	Scaffold_55:99527..99544:+	20.5	GTGGTTCAGTGGTTAGAC	GCATTTCGATGTTTTAAT	NO
mir-2229	NA	0	NA	NA	NA	Scaffold_1047:14802..14821:+	20	TTAATGATGTTGTTGTTGCA	TTCACCACATCCTACCCACA	NO
mir-2381	Scaffold_1788:5910..5929:-	13.5	GUGAUAAUAUGAUGUCAUAA	NA	NO	Scaffold_1788:5879..5900:-	5.73333	UUGUGAUGUCAUAUUAUAUAUU	NA	NO
mir-8a-as	Scaffold_1272:8383..8402:-	2	AUCACCAUUACCAGGCAGUA	NA	NO	Scaffold_1272:8343..8364:-	17	GAUACUACGUGGUUGGUGAUUC	NA	NO
mir-2383	Scaffold_101:48961..48978:-	19	ATACAGCAGACGA------------------------------------------------------------------------------GCGAA	ATTTTAAATACGAGTTTCGTCGACTTGCGACTAACACTTTGAAGACAACACCTTTCAACCGTGGCTACGGGCAGTGAGACGTTAGTGCTACGCAAA	NO	NA	0	NA	NA	NA
mir-2230	NA	0	NA	NA	NA	Scaffold_164:170943..170962:-	19	GTTGATTAGAACTTACCGCG	GTTAATGAGAACTTATAGCG	NO
mir-2382	Scaffold_188:154606..154623:+	19	AGATGTAGTTGGTGTAAA	CA------TCCACATTGT	NO	NA	0	NA	NA	NA
mir-2377	Scaffold_5:364918..364936:+	19	GGAGT------------------------CGTGTCTGGACAGC	TTAACACAAGCTCTCGTCAGCAGACAGTCCAGTGCTCGGCAGC	NO	NA	0	NA	NA	NA
mir-2385	NA	0	NA	NA	NA	Scaffold_2839:603..620:+	18	UUUGUUGGUUUUCGUAGC	NA	NO
mir-2386	Scaffold_164:90930..90950:+	15	CATTTTTTGTTCTGTTATAGT	TTTTTTATATTTTATTACGTT	NO	Scaffold_164:90963..90984:+	3	TATTCTCAGAGTCAAAAATAGT	TATAATTAAAATGGGAACAAGC	NO
mir-2387	Scaffold_366:11470..11488:+	2.69048	AGGTAAGGTCCTACAGCGT	-------------------	NO	Scaffold_366:11524..11543:+	15.0833	TCATGCTGTAGGACTTTACC	--------------------	NO
mir-2388	Scaffold_409:48228..48247:+	17	TGGTAAGATGCGAGTATGGT	#NAME?	NO	NA	0	NA	NA	NA
mir-2384	NA	0	NA	NA	NA	Scaffold_615:24086..24103:+	17	ATCGCGTTTGGTTACGTC	CTCGTGTTTATGTCTGTC	NO
mir-2389	Scaffold_175:124512..124533:-	16	TGCCCGATGATGTTATTGTTTT	TGCCCAATGATGTCTAAATTTT	NO	NA	0	NA	NA	NA
mir-2392	NA	0	NA	NA	NA	Scaffold_126:101602..101621:-	16	GAAGATTGAAACAAACATGG	GAAGATTGAAACCAACATGG	YES
mir-2393	NA	0	NA	NA	NA	Scaffold_175:124512..124533:-	16	TGCCCGATGATGTTATTGTTTT	TGCCCAATGATGTCTAAATTTT	NO
mir-2390	Scaffold_193:157466..157485:-	3.5	CAAAATTTTAAATCTTAGGT	--------------------	NO	Scaffold_193:157427..157446:-	12	GTCTAAGTTTTAAATCTTTT	TCCTAACTGTTCATGATGCT	NO
mir-2394	Scaffold_33:212609..212631:+	0.45	CTGTTGATTCTCTTTTCTTGGTT	-----------------------	NO	Scaffold_33:212641..212660:+	15	AAGAAGGTAATCAACAGCAA	--------------------	NO
mir-2395	Scaffold_60:14853..14870:-	15.1	AAGAAGAAAAUUAUUUUU	NA	NO	NA	0	NA	NA	NA
mir-2398	NA	0	NA	NA	NA	Scaffold_121:103550..103568:+	15	UCUUUGUUAUGUCAGCUGU	NA	NO
mir-2396	Scaffold_153:41084..41101:-	15	GTGTGGGGATACGTGTTG	GAGCCAGATTAC------	NO	NA	0	NA	NA	NA
mir-2400	Scaffold_289:67770..67788:+	14.5	TGGGAAA-------------------------------------ATATTAAATGGA	TGCCATGTTTTAATGATTACATAATTAGAAAGGTCTGACCAATTATATTAGAATGA	NO	NA	0	NA	NA	NA
mir-2391	NA	0	NA	NA	NA	Scaffold_152:204423..204442:-	14	TTAATGTGTGAAATTGGTAG	TTCCGCTGAAAAACAGGCTT	NO
mir-2401	Scaffold_449:34461..34478:-	13.8571	UUAGUAGAGUGGAAUGCC	NA	NO	NA	0	NA	NA	NA
mir-2402	NA	0	NA	NA	NA	Scaffold_283:38490..38507:+	13.6667	TGGACGAATTGATTTAGT	------------------	NO
mir-2399	NA	0	NA	NA	NA	Scaffold_59:180690..180709:+	13.5	UGAGUGGGCAAAAUGGGACA	NA	NO
mir-2215-2	Scaffold_151:105070..105088:+	13.1667	TGTTCTGTGATCTTAAAGG	CGGTCGTGTGGCCGAATGG	NO	NA	0	NA	NA	NA
mir-2215-1	NA	0	NA	NA	NA	Scaffold_225:126376..126394:-	13.1667	TGTTCTGTGATCTTAAAGG	TACT------TTCAAAATA	NO
mir-2410	NA	0	NA	NA	NA	Scaffold_342:72817..72835:-	13	TCAAATTTTTGCCGGAAAA	TAAATTCAATGCTAGCTAA	NO
mir-2406	Scaffold_390:14491..14510:-	13	TGACTCTCT--TAAGGAAGCCA	TAACTTTATTTTAAGAGTTTTT	NO	NA	0	NA	NA	NA
mir-2293-as	Scaffold_187:12341..12360:+	10	CAGCTCAACTTATACAGAAC	CAGTTCAACTTAAATAGAAC	NO	Scaffold_187:12371..12390:+	3	ATTCTGTATGGAGTTGAACT	ATTCTAATTGGAGTTGAACT	NO
mir-2397	Scaffold_151:50958..50977:+	4	UGUAUAUUACAGAGGGGGAU	NA	NO	Scaffold_151:50992..51011:+	9	ACCCACCUCUGUAGUAUACA	NA	NO
mir-2405	NA	0	NA	NA	NA	Scaffold_162:173074..173091:+	13	CTGTGGGTGG----TGGTGGAT	#NAME?	NO
mir-2342	Scaffold_85:22278..22297:+	4	CGUUUUGUUUGCCAUUCAGC	NA	NO	Scaffold_85:22314..22333:+	9	CCGAAUGGCAGGCUAAACAU	NA	NO
mir-2222	Scaffold_120:204029..204048:-	1	CCGTGGACAGAATGATGGTC	CAGAGGACAGAATGATGGGC	NO	Scaffold_120:203958..203977:-	12	ATTCATCAG------------------------------------------------------------------------------------------------------------------------------------------------------------------------------------------------------------------------------------------------------------------------------------------------------------------------------------------------------------------------------------------------------…	TCTGATTAGTAAAATTAGCGGGTTAGACTAATTTAATTAAATAGGACTAAGAATATTATGGGTTCAAAATTTAGATCACATGGTTTAAAGTACCAACATTTACATATTTTCTATTGAGAAAACGTTTAAAATTGGTTAAAAATTCAATTGTAAACAGTTAAATCTCGTTACAATGCCACCTATCTTGACCCAAGTAAAGTTACGAGGGTTCGTGAATTGGCTGTAGTATACTGTTTTTCAAGTTTTCTCTTATAAGTCCAACGAGCCTTTGGTGCCAGGGGATATATTATACTTCATACTGTACTGTAAAAGTAATATAGCAGCAAGAGTAAGAAGCAAGACTTACAAGTGTTTTTTTACCAATTTTCCTTTTTTTTAAAACCGTTTGTCTAAAAAATA…	NO
mir-2413	Scaffold_144:124309..124328:-	13	TCCAGAAATTTCTTTTAAGT	CCACAGAGTTACTAGGATAA	NO	NA	0	NA	NA	NA
mir-2412	NA	0	NA	NA	NA	Scaffold_170:191622..191640:+	13	GGTGTAGCTCCGATGGTAG	GATGCAATTCGGCTGGCAA	NO
mir-2408	NA	0	NA	NA	NA	Scaffold_16:562810..562827:+	13	GGGTCGCGGGTTCGAGTC	GGTTCCTGGGTTCGAATT	NO
mir-2404	Scaffold_1262:1098..1116:-	13	UGGAAUUGGUGAUUGGCUG	NA	NO	NA	0	NA	NA	NA
mir-2407	NA	0	NA	NA	NA	Scaffold_595:3139..3157:-	13	UAUUAUGUCAUAUAUUUAG	NA	NO
mir-2411	Scaffold_191:105770..105789:-	13	GTACTATTAAATATGTAGCA	AAGGTGGTAAAAATG--ATG	NO	NA	0	NA	NA	NA
mir-2417	Scaffold_3:123670..123687:-	0.136316	CAGCTCATCTGGTATAAA	GGGTTGGTGGGGATTCAT	NO	Scaffold_3:123623..123640:-	12	TTTTATACAAGATTAGCC	TTGAAATGGAGGGTTATG	NO
mir-2232	Scaffold_595:33359..33378:+	10	GTG-------GGTTTGTGATGTTATAA	GTGCCGTCAAAGTTGTGCAAACGTTAA	NO	Scaffold_595:33391..33410:+	2	TTATGACATCATCATTCCAG	TAATCATATATTA--TCCAG	NO
mir-2427	Scaffold_103:264223..264240:+	8	CAGCGGTGATGATAATAC	CAGCTATGATTAAAACAA	NO	Scaffold_103:264268..264289:+	4	TGTATTCATACTGTCTGAGCTG	AGTATTCATACTGTCTGAGCTG	YES
mir-2421	Scaffold_93:268630..268650:+	10	ATTGTGTCAGCCTGTCGTTCT	---------------------	NO	Scaffold_93:268659..268678:+	2	GAACGTCAGGCTGACACAAT	--------------------	NO
mir-2418	Scaffold_35:125473..125490:+	12	CTGCTGTTATAAACTGGG	CTTTTTTAATTATGTATC	NO	NA	0	NA	NA	NA
mir-2428	Scaffold_226:93068..93087:+	12	CTAGATGAGGCAAGAGTGAG	TTTTATACGGTGTTCTCAAA	NO	NA	0	NA	NA	NA
mir-2425	Scaffold_128:100464..100483:-	12	UGAGUUGGUAUGUUUCUGGU	NA	NO	NA	0	NA	NA	NA
mir-2420	NA	0	NA	NA	NA	Scaffold_43:112917..112936:+	12	TGAAAGCTGGTGCACGGTGT	CACTTG-TGTGGAACAGTAT	NO
mir-2424	NA	0	NA	NA	NA	Scaffold_66:262259..262276:+	12	ATATTTAAGATGGGATAA	GAAGTTAGGGTTACAAAC	NO
mir-2419	Scaffold_318:17820..17840:-	1	UCUGCCAUACCCUGAGACUUU	NA	NO	Scaffold_318:17756..17774:-	11	GAAUCUUACUGUAUGGCAG	NA	NO
mir-2426	Scaffold_1483:5251..5270:+	12	GCUGUUAUUAUCACUGGGUG	NA	NO	NA	0	NA	NA	NA
mir-2429	Scaffold_51:80873..80892:+	12	UUUGGUGUUGUGCUGUGCAA	NA	NO	NA	0	NA	NA	NA
mir-2422	Scaffold_340:52800..52819:-	5	CATAATGGAGGTTTTTT-------------ACT	AAAATTGGTAGTTTTTTGTCAAGAAAGGAAACC	NO	Scaffold_340:52764..52782:-	7	TCAAAAAATCTGCAGAATG	TCAGACAACTAACAAAAAC	NO
mir-2430	Scaffold_751:18232..18249:+	11.5833	UCAAAUGCAAUUUUUAUA	NA	NO	NA	0	NA	NA	NA
mir-2210-2	Scaffold_341:31160..31179:+	10.5	AAGCTTATGTTCATGTATGC	--------------------	NO	Scaffold_341:31200..31218:+	1	AGCATTATGTATGTGAGCT	-------------------	NO
mir-2403	NA	0	NA	NA	NA	Scaffold_207:150457..150475:+	11.5	GAGCGCACGAGCGAAAAGG	GCAAACAAATATGTATTAG	NO
mir-2431	Scaffold_379:62005..62025:+	11.5	ACGUGCGUGGUAGUUUAACCU	NA	NO	NA	0	NA	NA	NA
mir-2414-as	Scaffold_46:145511..145530:-	8.33333	TATTTTTAAA-------ACAGCAATTA	TGTTGCCAAATGCAGGCGTCTATTTTA	NO	Scaffold_46:145450..145469:-	3	TAATTGCTG---TTTTAAAAATA	TAAGTGCGGCGCCTTTCAATCGA	NO
mir-2414	Scaffold_46:145450..145469:+	8.33333	TATTTTTAAAA---CAGCAATTA	TCGATTGAAAGGCGCCGCACTTA	NO	Scaffold_46:145511..145530:+	3	TAATTGCTGT-------TTTAAAAATA	TAAAATAGACGCCTGCATTTGGCAACA	NO
mir-2432	Scaffold_277:84362..84380:-	11.3333	ATATGAGTTTATATTTACA	CTGATTGTGTGTTTCT---	NO	NA	0	NA	NA	NA
mir-2223	NA	0	NA	NA	NA	Scaffold_48:266990..267009:-	11.3333	AATATG--------------------AGTTTATATTTACA	CAGCTGGACTCCTGGACAAATAATGTATTTTTCATTTTCA	NO
mir-2423	Scaffold_1:620027..620046:+	10	AGC-----GGGAAGGAGTGGCCGGT	CACTTTGAAGAAAGGTGTGGCTAAG	NO	Scaffold_1:620084..620105:+	1	ATCCGTGATCGCTTTGCCCGGC	#NAME?	NO
mir-2435	Scaffold_1027:10133..10151:+	11	AUGUUUAACAAGUGUCUUU	NA	NO	NA	0	NA	NA	NA
mir-2212-1	NA	0	NA	NA	NA	Scaffold_162:209431..209450:+	11	TTTTGAATGAAATGGTGTTG	TTCTTTTGGAAAAGCTTTCA	NO
mir-2409	Scaffold_4:614771..614790:+	8	AUUUCGUCUGCCAACCCGCA	NA	NO	Scaffold_4:614820..614839:+	3	UGCAAGAGUUCGCAGACGAA	NA	NO
mir-2433	Scaffold_322:15615..15634:-	11	AGGTT----------------------------------------------------------------------------------------------------------TATGATCGTAACAAT	AGGTTAAAAGTTCGGCAGTGATCTAATGTACAATGCACCATATATTCGGATGGTTCTTTTTCGAACCATAATTTATTCATAATATTGGTTCGGAACCATAATTGTCTCTAACACAAATGTGTCATC	NO	NA	0	NA	NA	NA
mir-2438	Scaffold_1975:4587..4607:+	11	ACUCCAAAACAGAGCACAGCG	NA	NO	NA	0	NA	NA	NA
mir-2212-2	NA	0	NA	NA	NA	Scaffold_168:2004..2023:+	11	TTTTGAATGAAATGGTGTTG	TAAAGGCTAGATTCCTGGTC	NO
mir-2246-as	Scaffold_282:73953..73972:+	6	TCAATGATTAAAGACCTATT	TCAACAATTAAAGACCTATT	NO	Scaffold_282:73987..74006:+	5	AGATAGGACTTGAATCACTG	AGATAGGCCTGAAATCGTTG	NO
mir-2434	NA	0	NA	NA	NA	Scaffold_147:7212..7229:-	11	UCAUGGAAAAUUGGUUAA	NA	NO
mir-2437	NA	0	NA	NA	NA	Scaffold_105:117045..117064:-	11	UACAUGUAAUACAUUGGCUU	NA	NO
mir-2439	Scaffold_37:88123..88142:-	11	CACGGTTCAGCTGCATCAGG	--------------------	NO	NA	0	NA	NA	NA
mir-2436	Scaffold_351:3472..3489:-	7	UGACGUAAAACGUGUGUG	NA	NO	Scaffold_351:3439..3456:-	4	UGGUAUAUAUGUGUGUGG	NA	NO
mir-2440	Scaffold_413:25127..25144:+	10.75	AAUGAUGUUAUUUUAAUG	NA	NO	NA	0	NA	NA	NA
mir-2441	Scaffold_947:16789..16807:+	10.65	AAGAATGATGAAAA-ATGGA	AATA-TGATGATAAAATGGA	NO	NA	0	NA	NA	NA
mir-2444	Scaffold_31:14036..14054:+	10.5	TTATGAAATATTTGAAGAA	TTATTAAAAATT-------	NO	NA	0	NA	NA	NA
mir-2210-1	Scaffold_341:29685..29704:+	10.5	AAGCTTATGTTCATGTATGC	--------------------	NO	NA	0	NA	NA	NA
mir-2442	NA	0	NA	NA	NA	Scaffold_60:21015..21032:-	10.5	GCCUUUCGGUUUAAAAAA	NA	NO
mir-2446	Scaffold_142:209915..209934:+	10.5	GGCATTGATATGTGGGTTGG	ATCTTTTATTTGTTACCTTG	NO	NA	0	NA	NA	NA
mir-2443	NA	0	NA	NA	NA	Scaffold_5:414517..414536:+	10.5	TGAATTCGAAAAGGCCAAAC	TGAATTCGAAAAGACCAAAT	YES
mir-2445	Scaffold_981:9962..9981:+	8.5	CACUAAAAUGAGGGACAGAG	NA	NO	Scaffold_981:9995..10016:+	2	CCUCUGUCCCUACUUUUAGUGC	NA	NO
mir-2447	Scaffold_41:287127..287145:-	10.2	TGTGTGTTTCATTTCGTTG	TTTGTCCACTTTTGCATGG	NO	NA	0	NA	NA	NA
mir-2448	NA	0	NA	NA	NA	Scaffold_100:95920..95940:+	10	TAAACAATGCTTGGATCTTGG	CACTAAAAGCACAGTTATAAG	NO
mir-2449	Scaffold_264:58455..58477:-	1	TAAATATAATGTCATTTATACAT	AAACTGTTATGTGAGGTACAAGT	NO	Scaffold_264:58424..58443:-	9	TAAATGATTTATATTTACAG	TATGAGTAGCCTATTCCTAA	NO
mir-2450	Scaffold_26:225149..225166:+	9.5	CGGTTTAATTGGATGGAA	CAGTGTAATTGGATAAAG	NO	NA	0	NA	NA	NA
mir-2452	NA	0	NA	NA	NA	Scaffold_54:160604..160622:-	9	GGCATTTGGGATTACAGC-----------------------------------------G	CGCATGATGAGTTATAACCACGAAGTCTGTACGACCGTTCGCAGGAATTCGGGACATTGG	NO
mir-2455	Scaffold_259:58478..58497:+	9	TTTATAGAATATGTATGTAA	#NAME?	NO	NA	0	NA	NA	NA
mir-2339	Scaffold_234:47888..47907:-	8	TTTTACCAGAAGCTGCTAGG	--------------------	NO	Scaffold_234:47853..47872:-	1	CACAGCGCTTCTGTCGTGAT	TCCTAGGTTTATGCTGGTGT	NO
mir-2454	Scaffold_68:129454..129473:+	9	TAATGATTAGTATGTGGCTT	TC----TTATTTTTTGGGTA	NO	NA	0	NA	NA	NA
mir-2202-9	Scaffold_1440:5402..5422:-	9	GUGAGUUUGUUGUAUUGUGGU	NA	NO	NA	0	NA	NA	NA
mir-2451	NA	0	NA	NA	NA	Scaffold_138:134131..134148:-	9	AUUGAAUAGUUUAGUGAG	NA	NO
mir-2453	NA	0	NA	NA	NA	Scaffold_33:322675..322692:+	9	TGATGTTATTTTAGGTTT	CA--GTTGGTTTCGATCC	NO
mir-2456	NA	0	NA	NA	NA	Scaffold_104:215425..215443:-	9	TACACTGTAAGAGAGTGCG	#NAME?	NO
mir-2458	NA	0	NA	NA	NA	Scaffold_803:9481..9498:+	8.35	AG---------CTAATGAATCGTTTCA	AGAATTATTGGCTGGCAAACCATATAG	NO
mir-2460	Scaffold_11:248130..248147:-	8	TGAATTGATGAATTTTGA	ACGACAGATTAACATAAA	NO	NA	0	NA	NA	NA
mir-2468	Scaffold_97:8600..8618:+	8	AAGAUUUUAUAAAAAGGUG	NA	NO	NA	0	NA	NA	NA
mir-2467	NA	0	NA	NA	NA	Scaffold_1596:4835..4853:+	8	UAAUCUUUGUAAUCCUGUU	NA	NO
mir-2464	Scaffold_285:76014..76031:-	8	TATGTGAAAGTAATGGTG	CAAGGGCGGTTAATACCT	NO	NA	0	NA	NA	NA
mir-2466	Scaffold_187:58455..58473:+	3	AAGCTCTTCCTCAAAATTT	TTTCAATCAGCCACAACTC	NO	Scaffold_187:58521..58540:+	5	TAAATTTGGTAGAAGAGCTT	TACAAGCAGCAACACAGGCT	NO
mir-2469	Scaffold_405:11228..11247:-	8	T	T	NO	NA	0	NA	NA	NA
mir-2463	Scaffold_103:4111..4130:-	8	AGAUGGGGUUGAGAGCGAAG	NA	NO	NA	0	NA	NA	NA
mir-2462	NA	0	NA	NA	NA	Scaffold_65:177781..177799:+	8	TAATGATATTGTAC-AGTGA	CGGTTAAAATCTATTGGCGA	NO
mir-2470	Scaffold_1337:4829..4847:+	8	CAUGCUGAUUGUGACGUAA	NA	NO	NA	0	NA	NA	NA
mir-2459	NA	0	NA	NA	NA	Scaffold_852:11900..11917:+	8	AGGGUUUGUCAUGGAGUU	NA	NO
mir-2461	Scaffold_55:292433..292451:+	8	AATATTT-------TTAACGATTTTC	GGTAATTCATGAAATTTAACATGCCA	NO	NA	0	NA	NA	NA
mir-2465	NA	0	NA	NA	NA	Scaffold_1:415260..415279:+	8	UUAAUGUAUUAUAUGAUUGU	NA	NO
mir-2457	Scaffold_180:152492..152509:-	7.66667	ACAGAAAAGATTGCTTCG	------------------	NO	NA	0	NA	NA	NA
mir-2415	Scaffold_341:31094..31113:+	2	TGCAAACTTGATCAGGTTTT	AGCATGTTTTATT-------	NO	NA	0	NA	NA	NA
mir-2416	Scaffold_341:29618..29639:+	2	ATGCAAACTTGATCAGGTTTTA	----------------------	NO	NA	0	NA	NA	NA
